# Supplementary material for: No differences in objective dynamic instability during acceleration of the knee with or without subjective instability post-total knee arthroplasty
Source: PLoS One. 2018 Mar 16;13(3):e0194221. doi: 10.1371/journal.pone.0194221 (PMC5856396; doi:10.1371/journal.pone.0194221)
Supplement: S1 Table — (XLSX) [file pone.0194221.s001.xlsx]

## Sheet: demographic data
	Pt number	Gender male1 female0	left & right	instability-0+1	system evo0 adv1	insert CR1CS0	Age	BMI	Evaluation after TKA (months)	Walking speed(m/s2)
	1	1	Rt	1	1	1	65	23.7	7	2.97
	2	1	Lt	0	0	0	80	27.6	7	2.57
	3	0	Rt	0	0	1	83	25.6	17	2.81
	4	0	Rt	1	1	1	83	22.8	55	2.29
	5	0	Rt	0	1	1	87	27.4	117	3.03
	6	0	Lt	0	1	1	87	27.4	120	3.03
	7	0	Lt	0	0	1	82	21	12	2.67
	8	0	Lt	0	0	1	84	27.5	22	1.66
	9	0	Rt	0	0	1	84	27.5	12	1.66
	10	0	Rt	0	0	0	84	23.5	11	1.74
	11	0	Lt	0	0	1	82	22.4	13	2.7
	12	0	Rt	0	0	1	82	22.4	11	2.7
	13	0	Lt	1	1	1	88	22	75	2.44
	14	0	Rt	1	1	1	88	22	70	2.44
	15	0	Rt	0	1	1	80	33	28	2.92
	16	1	Lt	0	1	1	84	35	38	2.71
	17	1	Rt	0	1	1	84	35	25	2.71
	18	0	Lt	0	0	1	77	31.6	6	3.61
	19	0	Rt	0	0	1	77	23.7	22	1.84
	20	0	Rt	0	0	0	82	26.2	7	2.49
	21	1	Lt	0	0	1	80	26.1	8	2.6
	22	0	Lt	0	0	0	81	23.3	24	3.34
	23	0	Rt	0	0	1	81	23.3	12	3.34
	24	1	Rt	0	1	0	83	27.5	29	2.84
	25	1	RT	0	1	1	77	23.2	25	2.83
	26	1	Lt	0	1	1	77	23.2	23	2.83
	27	0	Lt	1	0	1	60	24.7	10	2.71
	28	0	Lt	0	1	0	64	32.5	41	2.44
	29	0	Rt	0	1	0	64	32.5	36	2.44
	30	0	Lt	0	1	1	80	30.9	53	3.86
	31	0	Rt	0	1	1	80	30.9	53	3.86
	32	1	Lt	0	1	1	80	26	24	3.75
	33	1	Rt	0	1	1	80	26	35	3.75
	34	1	Rt	0	1	1	88	21.5	84	3.33
	35	0	Rt	1	0	1	89	21.2	18	1.8
	36	0	Lt	0	0	1	70	20.8	24	2.89
	37	0	Rt	0	0	1	70	20.8	29	2.89
	38	0	Lt	1	1	1	71	23.6	52	3.8
	39	0	Rt	1	1	1	71	23.6	42	3.8
	40	0	Lt	0	0	0	61	30.7	16	3.94
	41	0	Rt	0	0	0	61	30.7	63	3.94
	42	0	Lt	1	0	1	81	22.8	8	2.29
	43	0	Lt	1	0	1	65	30.4	18	2.24
	44	0	Rt	0	0	1	90	17.8	10	2.6
	45	0	Lt	0	1	1	88	23.1	54	4.84
	46	0	Rt	1	0	1	67	25.5	16	2.29
	47	0	Rt	0	0	1	83	19.8	10	1.68
	48	0	Rt	0	0	0	89	23.2	11	0.98
	49	0	Lt	0	1	0	89	23.2	68	0.98
	50	0	Lt	0	0	1	82	26.4	34	2.15
	51	0	Lt	1	1	1	73	22.2	43	3.02
	52	0	Rt	0	0	1	78	22.3	11	3.6
	53	0	Lt	0	0	1	83	29.5	6	1.49
	54	1	Rt	0	1	1	83	21.6	24	2.33
	55	0	Rt	0	1	1	86	19.4	95	2.49
	56	0	Rt	0	0	1	58	22.6	22	2.79
	57	0	Rt	0	0	1	73	25.7	16	3.09
	58	1	Lt	0	1	1	77	27.3	36	2.95
	59	0	Rt	0	0	1	79	24.6	24	3.21
	60	1	Rt	0	1	0	83	25.1	20	2.24
	61	1	Lt	0	0	1	83	25.1	6	2.24
	62	0	Lt	1	0	1	80	24.6	12	2.45
	63	0	Rt	1	0	1	80	24.6	13	2.45
	64	1	Lt	0	0	1	48	26.6	6	2.86
	65	0	Rt	0	1	1	75	28	42	3.64
	66	0	Lt	0	0	1	84	22.2	60	1.98
	67	0	Rt	0	0	0	82	25.1	60	2.26
	68	0	Lt	1	0	1	82	25.1	7	2.26
	69	0	Lt	0	1	0	80	23.8	107	2.25
	70	0	Rt	0	0	1	80	23.8	107	2.25
	71	1	Rt	0	0	1	73	26.5	34	1.32
	72	0	Lt	0	0	1	78	23.1	8	1.95
	73	0	Rt	0	1	1	78	23.1	88	1.95
	74	1	Rt	1	0	1	44	23.8	6	1.09
	75	0	Lt	0	0	0	67	21.8	21	2.81
	76	0	Rt	0	0	1	79	33.3	18	1.48
	77	0	Lt	0	0	1	80	21.4	12	1.75
	78	0	Rt	0	0	1	80	21.4	26	1.75
	79	0	Rt	0	1	1	77	19.9	96	2.79
	80	0	Rt	0	1	1	78	26.2	21	3.32
	81	0	Lt	0	0	1	83	20.9	22	1.73
	82	0	Rt	0	0	0	92	21.3	22	2.8
	83	0	Lt	0	0	0	92	21.3	21	2.8
	84	0	Rt	0	1	0	80	27.1	51	2.51
	85	0	Lt	0	1	1	80	27.1	51	2.51
	86	0	Lt	0	1	1	84	36.4	110	2.7
	87	0	Rt	0	0	1	67	29.8	8	2.74
	88	0	Rt	0	0	0	78	28.6	19	3.6
	89	0	Lt	0	0	1	78	28.6	19	3.6
	90	1	Lt	0	0	1	86	24	17	2.82
	91	1	Rt	0	0	1	79	28.1	8	3.05
	92	0	Lt	0	1	1	85	24	17	3.15

## Sheet: gait cycle graph
	%gait cycle	1	2	3	4	5	6	7	8	9	10	11	12	13	14	15	16	17	18	19	20	21	22	23	24	25	26	27	28	29	30	31	32	33	34	35	36	37	38	39	40	41	42	43	44	45	46	47	48
VT	instability-	-115.866	-175.905	-242.926	-246.98	-235.39	-214.384	-194.81	-177.645	-173.839	-174.68	-174.284	-175.901	-177.543	-178.713	-178.915	-178.742	-178.008	-177.281	-177.828	-178.162	-178.45	-177.941	-177.057	-176.981	-176.314	-176.209	-175.929	-175.611	-175.079	-174.864	-174.525	-174.19	-174.29	-173.606	-172.956	-172.598	-172.353	-172.133	-171.684	-171.821	-171.527	-170.97	-170.631	-171.086	-171.193	-171.354	-171.672	-172.303
	instability+	-134.607	-202.633	-240.7	-248.434	-232.574	-208.706	-196.625	-193.911	-193.711	-192.115	-186.583	-186.092	-191.664	-194.398	-188.55	-189.806	-190.878	-189.537	-190.953	-190.54	-188.309	-187.828	-185.135	-184.675	-185.381	-185.405	-185.214	-184.872	-184.557	-184.517	-183.706	-182.571	-181.713	-180.559	-180.587	-180.653	-180.878	-180.362	-179.957	-180.153	-180.027	-179.54	-178.673	-178.599	-180.4	-183.351	-186.511	-187.435
ML	instability-	-21.1752	-24.8023	-17.7951	-25.8428	-54.815	-56.156	-41.2143	-32.6798	-29.1414	-26.061	-23.1778	-17.8666	-11.8775	-9.22607	-9.31882	-9.53005	-9.2771	-10.0361	-9.94006	-9.0496	-7.83119	-7.37822	-7.17696	-7.05193	-6.47463	-5.88161	-5.62514	-6.30038	-6.32276	-6.3684	-6.50919	-6.56976	-6.99219	-7.51522	-7.67393	-7.20209	-7.30464	-7.78834	-8.51724	-7.91653	-7.11969	-7.10015	-8.22399	-9.24475	-10.2362	-10.029	-10.7908	-12.4136
	instability+	-0.119131	-4.19943	-16.6034	-27.8254	-19.7205	-25.2	-21.0047	-16.3604	-9.68386	-8.16624	-3.78567	-1.68818	-7.11335	-1.97015	3.28327	-0.998669	1.74596	3.04826	2.3828	0.964452	2.01568	6.13129	7.37205	8.55836	8.95827	5.61924	2.82927	1.85628	1.59741	1.77929	1.22878	-0.768638	2.24015	4.98315	6.1775	7.23941	6.63697	5.0292	3.7861	3.62202	4.71957	5.17994	4.52722	3.8249	3.51625	4.34028	3.64819	1.37645
AP	instability-	-59.5023	-40.6759	-7.38059	4.72281	2.97802	-9.61117	-28.2566	-41.2079	-52.4492	-61.2033	-62.8802	-57.7969	-52.9314	-49.859	-44.6738	-42.4497	-40.9572	-41.0391	-40.2799	-39.9249	-40.3193	-39.3484	-38.8634	-38.9501	-38.8561	-38.9063	-39.3229	-39.7109	-39.8003	-40.6062	-41.0331	-41.0393	-41.3101	-41.5128	-41.7723	-41.7251	-42.3928	-42.9139	-43.4886	-43.7776	-44.0552	-43.9732	-44.1635	-43.9557	-43.4147	-43.2751	-42.9774	-42.6466
	instability+	-58.3864	-47.1213	-22.6626	-11.9965	-20.7014	-40.6185	-53.9637	-61.9709	-63.3251	-70.2566	-75.1185	-74.7757	-69.6231	-61.9573	-60.5304	-56.1261	-53.2942	-50.4034	-48.3074	-48.784	-50.5547	-52.4951	-54.8767	-56.1597	-55.7318	-54.6068	-53.3246	-51.8038	-50.9656	-49.9243	-50.951	-54.4548	-56.4456	-58.0582	-59.0645	-59.6649	-59.4424	-59.6003	-60.4969	-60.6619	-61.9402	-62.1577	-63.0475	-63.835	-65.9634	-64.6874	-62.3682	-59.6853
	%gait cycle	1	2	3	4	5	6	7	8	9	10	11	12	13	14	15	16	17	18	19	20	21	22	23	24	25	26	27	28	29	30	31	32	33	34	35	36	37	38	39	40	41	42	43	44	45	46	47	48
VT	contralateral instability-	-108.614	-175.494	-241.098	-233.821	-213.691	-200.293	-188.88	-169.574	-166.967	-168.345	-166.162	-166.683	-166.277	-168.3	-170.073	-169.772	-167.587	-166.091	-167.626	-168.663	-169.082	-168.497	-166.768	-166.696	-166.045	-166.07	-165.877	-165.242	-164.828	-164.632	-164.621	-163.822	-163.712	-163.029	-162.633	-161.965	-161.922	-161.618	-160.957	-161.036	-160.574	-159.657	-159.512	-160.19	-160.366	-160.162	-160.301	-160.978
	contralateral instability+	-176.357	-266.442	-291.182	-281.311	-273.339	-258.133	-238.906	-238.316	-238.656	-232.061	-230.067	-231.559	-229.605	-229.501	-228.989	-228.17	-230.091	-230.942	-233.171	-233.712	-229.567	-230.01	-225.061	-224.522	-225.681	-225.319	-224.841	-224.557	-224.903	-225.314	-224.288	-222.06	-220.317	-218.511	-218.386	-218.46	-219.09	-219.03	-218.174	-218.276	-218.116	-216.469	-215.689	-215.45	-217.573	-222.469	-226.912	-228.28
	bilateral instability-	-136.58	-192.931	-263.768	-277.341	-272.189	-242.773	-213.756	-198.511	-194.038	-194.188	-195.6	-198.776	-202.286	-202.542	-200.588	-200.226	-201.245	-201.255	-201.475	-201.458	-201.18	-200.688	-199.621	-199.732	-199.297	-198.968	-198.455	-198.625	-198.263	-198.224	-197.353	-197.056	-197.205	-196.37	-195.516	-195.465	-195.123	-194.865	-194.502	-194.711	-194.348	-193.898	-193.264	-193.645	-194.222	-195.582	-196.96	-197.959
	bilateral instability+	-80.9291	-120.592	-175.794	-206.163	-180.163	-145.157	-142.263	-136.818	-135.924	-140.756	-130.675	-127.634	-142.883	-149.266	-136.559	-140.481	-140.461	-136.302	-136.673	-135.034	-135.263	-133.593	-133.802	-133.442	-133.568	-134.087	-134.264	-133.847	-132.683	-132.064	-131.529	-131.799	-132.078	-131.764	-131.989	-132.044	-131.749	-130.647	-130.822	-131.138	-131.056	-132.058	-131.082	-131.219	-132.605	-133.056	-134.566	-134.92
ML	contralateral.instability-	-5.50433	-12.5381	-5.71375	-18.0249	-41.3365	-35.144	-20.8104	-11.0938	-11.9796	-14.8791	-16.2987	-9.66198	-1.88053	0.0519663	0.54486	1.58683	1.17772	-0.000961656	-0.707252	-0.425936	0.102121	0.790418	1.56118	2.65977	3.8989	4.72721	5.0828	3.71564	3.09413	3.11211	3.6063	4.07001	2.78169	0.594187	-0.371462	0.393152	0.501054	0.349593	-0.65861	-0.0837376	1.83009	2.38624	0.982943	-0.318256	-1.28749	-1.4566	-2.30759	-4.34179
	contralateral.instability+	-7.94031	-35.0903	-52.5697	-82.1412	-82.885	-80.2675	-57.7428	-68.0233	-76.1051	-78.5601	-52.8167	-25.4478	-18.9531	-12.4451	-13.6088	-15.7173	1.45871	8.47486	9.90261	5.79205	6.26717	9.45091	10.3034	10.7051	8.3305	-1.70589	-8.32868	-7.77547	-5.96949	-4.53752	-2.485	-6.29127	-0.204321	4.80101	6.21686	7.53433	4.42389	2.3994	-0.791707	-3.80408	-2.41466	-3.82392	-3.31762	-4.44008	-4.69071	-2.07137	-1.83272	-4.9325
	bilateral.instability-	-36.0425	-36.4375	-29.2569	-33.2597	-67.6023	-76.0904	-60.5718	-53.1588	-45.423	-36.6694	-29.7042	-25.6505	-21.3617	-18.0283	-18.6767	-20.0768	-19.1958	-19.5566	-18.6994	-17.231	-15.3577	-15.128	-15.467	-16.2656	-16.3162	-15.9464	-15.784	-15.8028	-15.2567	-15.3627	-16.1059	-16.6639	-16.2649	-15.2088	-14.6019	-14.4078	-14.71	-15.5089	-15.9729	-15.3476	-15.6105	-16.1001	-16.9588	-17.7135	-18.726	-18.1617	-18.839	-20.0714
	bilateral.instability+	1.11743	1.22367	-11.496	-5.37925	13.2838	-9.47034	-24.407	-3.37435	12.0285	17.5335	20.251	12.0577	-0.443921	1.4395	12.0281	3.29245	-2.01686	-2.32819	-3.00012	-2.06138	1.02109	6.16446	7.17927	7.79945	9.1538	10.373	9.97969	7.47963	4.159	2.60646	1.36878	1.91216	3.93129	6.35268	6.59741	6.66372	7.22402	6.36599	7.38367	7.99744	9.14445	9.8995	7.75989	7.0267	6.94863	7.54206	7.20747	5.6405
AP	contralateral.instability-	-33.0678	-13.203	7.68244	3.54357	-5.99279	-16.1728	-22.8499	-24.9684	-33.1444	-44.2998	-45.4453	-41.7696	-40.1381	-39.7447	-36.1944	-34.455	-32.6848	-31.1061	-28.9725	-27.2908	-27.3408	-25.9893	-25.2745	-25.6658	-26.2569	-26.4391	-26.7062	-26.1393	-25.8314	-26.028	-27.3109	-27.8476	-28.2509	-29.0156	-29.4441	-29.9587	-30.5842	-31.8112	-32.5956	-32.2562	-32.2645	-32.2098	-32.5919	-33.3293	-33.4362	-34.0542	-34.7605	-35.3829
	contralateral.instability+	-55.0592	-46.0704	-30.108	-32.5008	-39.6087	-61.4213	-75.9311	-78.9508	-75.0609	-85.2578	-85.5964	-82.9612	-79.5259	-76.0831	-78.6587	-74.5676	-69.8748	-64.516	-60.4543	-58.5386	-61.9773	-65.1548	-69.4477	-70.5675	-69.8759	-69.1862	-68.032	-66.1499	-65.3113	-63.4308	-65.6671	-71.6659	-74.994	-78.3169	-79.696	-80.5566	-79.7154	-79.6152	-79.6914	-78.6137	-80.104	-79.8541	-80.6675	-81.7138	-84.811	-83.5574	-80.2335	-75.6813
	bilateral.instability-	-84.5812	-66.74	-21.6711	5.84158	11.4888	-3.38601	-33.3861	-56.6147	-70.7641	-77.24	-79.4211	-73.0022	-65.0687	-59.4546	-52.7184	-50.0344	-48.8053	-50.4626	-51.0075	-51.9111	-52.6323	-52.0225	-51.7554	-51.5532	-50.8092	-50.7341	-51.2926	-52.5865	-53.0529	-54.4368	-54.0516	-53.5546	-53.6997	-53.3691	-53.4683	-52.8881	-53.5958	-53.4472	-53.823	-54.7082	-55.2412	-55.1333	-55.1416	-54.0372	-52.8814	-52.0232	-50.773	-49.5377
	bilateral.instability+	-62.6642	-48.4726	-13.0899	14.3662	3.60799	-13.872	-25.7199	-40.1396	-48.2361	-50.9693	-61.6469	-64.2516	-56.891	-43.7954	-37.2227	-32.4156	-31.9763	-32.2587	-32.6899	-36.2423	-35.8686	-36.2184	-36.1426	-37.6355	-37.5466	-35.8618	-34.4151	-33.3587	-32.521	-32.5587	-32.0304	-32.3262	-32.5977	-32.0113	-32.5383	-32.8042	-33.3772	-33.8668	-35.8182	-37.5811	-38.5868	-39.4052	-40.3931	-40.8478	-41.7308	-40.4259	-39.3986	-39.1189
[truncated: 52 more columns]

## Sheet: RMS
	VT	ML	AP	VT stance	ML stance	AP stance
1	102.06	29.9932	52.951	111.251	22.2129	35.8329
2	135.854	32.0565	78.7003	152.989	29.0915	56.6242
3	110.584	37.5414	55.1885	118.174	38.4142	34.9489
4	169.167	32.6463	91.8163	185.996	33.3811	62.8727
5	103.828	31.602	57.9041	116.05	24.1302	36.1439
6	95.4698	31.9316	64.8798	109.449	26.5413	37.7168
7	133.945	33.3336	67.19	147.68	25.9131	50.0328
8	331.291	43.0838	147.531	349.535	31.6292	121.03
9	319.578	34.8412	135.458	337.426	24.5505	97.346
10	285.608	54.4162	147.077	307.286	54.2352	116.814
11	127.431	33.8197	56.1289	139.308	27.6695	35.1935
12	122.298	32.7246	65.5137	134.383	32.7253	43.5118
13	152.926	56.9355	60.4268	164.354	48.7963	39.0082
14	148.266	23.0256	73.0728	159.618	19.898	54.2397
15	103.902	32.8463	45.2578	111.716	27.9754	33.7057
16	126.63	40.3795	71.4801	138.849	31.4516	56.158
17	119.872	44.8935	68.2927	137.751	40.6794	49.7914
18	71.0049	17.8413	31.4468	73.1766	18.8758	26.2979
19	248.712	37.3264	138.159	268.185	32.6861	105.239
20	139.597	28.8833	79.6471	149.207	31.9414	67.7878
21	144.855	27.689	61.4749	158.395	27.2141	36.8639
22	80.6075	21.1753	47.0834	91.6149	14.3935	26.5227
23	80.1087	18.5017	43.5207	90.7196	16.7992	26.1091
24	110.218	32.9426	65.6588	123.356	25.316	46.2378
25	128.144	36.0605	73.2146	143.649	36.2642	35.1004
26	111.428	38.6766	64.429	123.977	41.8273	46.8552
27	125.84	27.6906	64.1431	138.676	28.9121	28.214
28	157.268	59.9541	74.9632	168.688	52.3573	54.531
29	141.249	58.1735	83.4345	153.487	58.5443	70.2256
30	61.7592	29.9208	28.213	68.3405	28.3897	22.4265
31	57.3618	40.4534	34.2487	64.4754	40.2693	25.1202
32	68.3605	17.9305	35.2773	75.1109	19.7661	29.0474
33	62.4703	24.8485	39.1756	69.1981	22.4954	31.4032
34	83.668	21.1263	52.4442	92.242	20.9863	43.4343
35	272.924	61.9594	137.395	286.86	60.7126	135.351
36	115.831	52.0942	69.0731	131.704	57.1743	49.6746
37	112.571	33.7599	69.4491	127.888	35.5005	44.3496
38	66.0035	16.82	35.4017	72.5543	17.5443	25.6808
39	65.9947	18.9091	32.1604	72.9966	18.4886	26.933
40	91.9338	27.3189	62.655	101.906	17.5017	48.606
41	102.548	26.1736	55.1444	114.311	25.415	28.5183
42	89.1367	52.6646	65.764	107.845	58.8695	44.7776
43	101.358	20.5685	48.3224	111.44	20.8375	34.683
44	125.467	24.211	69.084	134.03	23.7727	60.1041
45	40.5369	16.7683	27.0169	46.9469	19.0941	21.2708
46	169.792	33.327	107.574	185.559	29.7853	76.599
47	330.317	99.7308	135.519	352.63	101.138	99.6446
48	445.238	80.7557	215.591	468.174	65.3478	139.651
49	918.638	289.959	421.074	965.528	270.704	336.617
50	404.541	149.219	184.251	431.264	134.784	149.663
51	99.3567	24.5882	59.0269	111.261	23.422	39.1426
52	73.6559	17.332	36.5616	81.1281	17.5153	26.9905
53	427.059	97.7372	187.698	466.183	101.338	119.244
54	168.292	47.3553	55.2195	175.575	41.4237	50.8769
55	144.768	42.2957	78.6387	159.202	38.4487	42.439
56	105.554	12.7995	43.0165	112.711	11.9326	25.3872
57	109.057	35.7584	57.6065	120.157	38.045	49.3385
58	101.967	28.8261	61.3668	116.579	29.6336	41.4843
59	101.273	32.9841	67.6174	113.784	33.0733	38.9876
60	195.091	46.7592	84.3656	212.599	36.5414	56.0837
61	187.559	73.333	89.3001	202.687	73.4759	73.2605
62	163.885	48.6578	74.2558	174.668	43.3101	51.8692
63	152.632	38.7201	74.4923	162.204	34.957	54.1154
64	111.649	25.8435	58.26	120.557	19.8146	29.2689
65	69.0263	18.1172	37.9803	76.5385	17.3847	25.0063
66	245.145	66.85	93.1151	267.094	51.8287	84.5297
67	177.007	50.0678	94.808	199.96	43.4811	55.4633
68	184.125	25.9586	84.254	199.78	22.0079	57.2337
69	294.622	105.927	161.147	330.1	104.085	102.571
70	183.359	25.4461	79.03	196.857	23.8425	48.7219
71	297.945	60.4443	140.125	316.368	50.6859	98.4873
72	372.601	40.2969	265.287	410.887	45.0647	211.553
73	257.398	69.0344	102.427	282.222	43.9983	52.3174
74	433.938	144.694	150.592	466.72	96.5508	84.2336
75	123.937	36.9976	38.9452	130.517	36.4896	29.4896
76	422.601	85.7507	206.197	457.414	88.4325	120.34
77	299.025	81.8242	115.835	317.565	69.7406	93.5351
78	281.958	74.2403	131.382	299.983	66.5578	95.5901
79	114.3	53.6073	80.5753	130.789	50.0466	55.3548
80	87.7485	26.1731	46.709	99.0926	21.6347	29.4362
81	312.869	70.8535	111.351	327.29	35.2089	65.2378
82	114.991	51.6389	46.7256	123.079	43.9212	38.8118
83	124.975	24.5716	48.4361	134.501	16.552	27.4778
84	124.934	57.2839	62.249	132.81	62.7526	41.8373
85	146.931	37.6518	78.4291	165.305	39.1533	55.0518
86	127.375	66.9606	56.5112	140.645	66.6989	27.6356
87	117.299	22.7897	55.6834	125.492	20.8007	41.8505
88	73.2478	17.5226	43.9426	82.5982	17.0273	28.5859
89	73.1796	19.3914	33.0662	80.461	15.9335	19.9539
90	113.069	35.8701	71.8075	129.016	37.7432	49.2077
91	100.102	24.5255	51.9038	112.264	21.1771	27.7041
92	97.8023	37.5764	43.0896	105.564	27.1534	37.6029

## Sheet: FFT 1gait
Hz	0	0.488281	0.976562	1.46484	1.95312	2.44141	2.92969	3.41797	3.90625	4.39453	4.88281	5.37109	5.85938	6.34766	6.83594	7.32422	7.8125	8.30078	8.78906	9.27734	9.76562	10.2539	10.7422	11.2305	11.7188	12.207	12.6953	13.1836	13.6719	14.1602	14.6484	15.1367	15.625	16.1133	16.6016	17.0898	17.5781	18.0664	18.5547	19.043	19.5312	20.0195	20.5078	20.9961	21.4844	21.9727	22.4609	22.9492	23.4375
VT
1	0	1345.2	1693.92	1876.44	2412.9	2730.17	2888.1	3103.32	3288.7	3353.74	3457.52	3679.93	3743.85	3889.87	4001.75	4080.22	4247.49	4316.17	4457.03	4518.01	4663.23	4747.57	4863.5	4978.2	5025.53	5165.5	5179.91	5320.48	5365.19	5466.7	5559.74	5628.64	5738.82	5765.84	5869.81	5902.97	6000.11	6063.09	6125.09	6216.89	6241.53	6345.65	6349.94	6428.63	6481.68	6549.35	6617.67	6649.84	6721.51
2	0	693.074	1179.82	1422.3	1860.82	2213.19	2315.26	2550.75	2679.8	2782.17	2872.39	2999.22	3244.55	3425.54	3537.75	3677	3762.49	3837.21	3959.04	4097.24	4308.91	4529.87	4649.57	4690.64	4743.28	4891.6	5132.41	5347.89	5501.38	5583.2	5611.49	5735.97	5887.98	6048.18	6186.19	6281.17	6337.9	6366.27	6448.45	6555.77	6703.89	6834.97	6913.65	6952.7	6970.41	7036.71	7132.4	7244.66	7351.97
3	0	1068.25	1734.68	1967.21	2109.4	2277.87	2561.15	2695.21	2802.38	2899.89	3074.58	3211.2	3271.24	3417.82	3515.88	3600.39	3647.35	3764.03	3857.16	3879.36	3963.57	4027.97	4072.37	4103.87	4152.45	4197.11	4204.92	4235.42	4251.15	4269.85	4276.1	4293.18	4317.24	4330.5	4354.94	4366.61	4393.36	4399.87	4421.31	4435.23	4435.92	4449.49	4458.12	4470.46	4490.79	4496.54	4518.86	4538.82	4555.11
4	0	1537.33	1847.13	2075.44	2332.35	2843	3055.25	3314.38	3492.53	3667.22	3750.76	3931.08	4116.66	4192.35	4267.08	4380.9	4508.78	4587.42	4699.64	4800.45	4884.79	4992.89	5119.5	5167.83	5273.89	5362.29	5464.78	5519.54	5609.66	5676.78	5758.82	5823.15	5889.49	5949.65	6023.91	6087.71	6133.64	6188.22	6240.95	6304.42	6334.08	6389.34	6432.97	6483.47	6514.05	6570.42	6594.23	6640.35	6676.73
5	0	1163.12	1830.67	2068.92	2553.25	2696.58	2917.38	3158.95	3378.5	3585.02	3869.27	4055.36	4141.33	4329.93	4488.45	4561.76	4707.19	4871.7	4979.16	5131.58	5238.13	5317.8	5434.8	5510.32	5580.19	5674.5	5752.24	5831.58	5924.61	5981.1	6052.07	6123.93	6157.41	6215.43	6261.8	6289.59	6345.27	6388.27	6422.06	6475.24	6518.36	6547.62	6577.75	6601.06	6622.39	6646.93	6666.33	6688.75	6722.14
6	0	1356.1	1780.9	1927.63	2398.91	2627.4	2940.72	3129.03	3205	3422.81	3512.11	3652.78	3772.01	3887.14	3997.78	4114.93	4186.13	4310.57	4375.64	4491.88	4578.61	4613.13	4732.03	4772.88	4812.2	4881.34	4918.7	4941	4967.1	4987.36	5004.4	5019.94	5039.42	5065.46	5078.8	5117.76	5141.05	5179.43	5210.17	5228.55	5267.46	5290.04	5324.76	5365.35	5398.17	5435.69	5480.99	5513.58	5559.96
7	0	1382.91	1841.21	2037.53	2391.99	2632.9	2707.75	2924.12	3096.38	3129.53	3312.74	3487.16	3554.28	3739	3849.14	3936.52	4151.27	4218.65	4334.51	4540.49	4551.8	4697.4	4847.26	4889.54	5054.74	5155.13	5232.48	5388.28	5452.82	5558.93	5709.64	5722.61	5851.86	5956.47	6017.48	6136.82	6188.34	6271.13	6355.06	6377.51	6455.95	6522.87	6544.24	6610.07	6661.21	6683.45	6737.78	6778.39	6796.29
8	0	1518.33	1585.42	1968.26	2296.96	2465.6	2823.04	3117.74	3214.21	3360.65	3573.87	3616.98	3825.12	3947.43	4102.54	4210.94	4364.87	4500.34	4643.38	4753.68	4909.02	5027.27	5143.73	5267.85	5392.87	5500.17	5593.42	5678.48	5791.81	5828.14	5893.9	5962.57	5996.43	6054.21	6116.52	6171.98	6218.87	6281.2	6353.06	6395.63	6455.73	6542.16	6563.07	6635.96	6674.04	6720.13	6748.83	6783.19	6819.38
9	0	830.749	1396.84	2019.06	2150.41	2306.12	2562.99	2870.76	2966.96	3133.22	3285.26	3360.59	3581.57	3695.03	3719.49	3803.39	3979.26	4086.67	4132.23	4197.11	4358.73	4449.22	4539.51	4598.96	4700.14	4815.2	4902.2	4915.93	4983.97	5100.79	5192.75	5232.6	5303.79	5402.41	5503.08	5549.04	5588.74	5671.03	5755.11	5818.26	5847.24	5893.49	5983.3	6039.23	6073.16	6104.55	6177.84	6239.84	6277.65
10	0	1371.88	1700.62	1797.71	2379.2	2666.79	2741.39	3056.39	3319.14	3409.86	3531.27	3732.59	3768.66	3850.96	4008.21	4066.29	4171.57	4251.32	4360.07	4447	4513.03	4645.21	4668.3	4800.57	4874.88	4958.63	5085.37	5154.63	5269.59	5299.28	5434.06	5484.62	5537.66	5665.05	5718.51	5815.6	5859.73	5987.32	6031.56	6096.97	6191.63	6233.82	6318.79	6329.1	6407.58	6449.2	6498.55	6555.5	6581.3
11	0	1448.27	1688.09	1953.3	2417.79	2553.12	3009.93	3121.37	3298.56	3445.32	3579.04	3769.77	3929.81	4045.08	4156.32	4303.3	4383.6	4534.85	4613.52	4718.77	4813.07	4897.4	4988.67	5025.43	5123.63	5166.6	5228.71	5258.65	5312.74	5333.39	5371.74	5395.69	5426.34	5439.35	5446.2	5462.59	5487.7	5530.85	5542.16	5583.06	5618.46	5639.8	5690.45	5721.03	5763.98	5795.71	5836.73	5864.69	5886.26
12	0	1403.95	1464.45	1803.28	2052.64	2239.47	2511.58	2762.64	2808.07	2914.78	3103.25	3185.04	3369.08	3441.78	3456.9	3579.14	3711.12	3839.56	3964.9	4018.09	4053.14	4183.81	4262.24	4373.09	4414.96	4526.92	4553.61	4677.79	4703.28	4802.85	4820.58	4940.99	4951.18	5054.31	5089.29	5184.46	5226.88	5314.46	5365.38	5443.95	5495.9	5559.4	5618	5669.37	5732.03	5772.62	5837.96	5870.05	5931.09
13	0	1280.1	1746.94	2093.21	2184.3	2681.14	2890.8	3135.94	3286.48	3430.83	3498.37	3662.72	3715.48	3854.57	3913.9	4090.91	4120.01	4253.8	4330.98	4441.15	4498.98	4617.78	4650.14	4724.75	4787.97	4856.88	4883	4946.47	5012.17	5050.96	5124.24	5169.34	5204.92	5259.34	5301.2	5311.03	5342.92	5358.44	5385.22	5408.26	5445.63	5447.28	5460.5	5483.42	5493.84	5504.84	5522.42	5543.37	5550.33
14	0	1429.73	1896.6	2019.07	2217.75	2755.51	3161.36	3367.11	3656.81	3868.03	4058.41	4138.89	4272.2	4464.39	4675.9	4754.36	4888.9	5083.16	5250.71	5387.6	5473.06	5681.08	5885.1	6049.93	6179.53	6343.65	6569.91	6766.75	6926.7	7079.01	7279.59	7510.85	7715.57	7848.04	8004.33	8209.21	8380.81	8505.33	8606.32	8727.97	8828.73	8909.75	8994.56	9049.77	9106.89	9158.64	9214.52	9251.91	9304.94
15	0	1485.67	1654.16	1918.17	2167.99	2518.86	2576.46	2634.23	2871.93	3118.75	3158.91	3218.13	3440.17	3645.17	3731.49	3815.64	4040.19	4295.52	4372.97	4519.36	4678.09	4896.76	4984.06	5180.85	5280.54	5503.52	5562.23	5793.2	5838.35	6057.31	6092.64	6311.57	6337.04	6548.04	6609.1	6800.16	6872.36	7044.98	7139.94	7276.23	7360.35	7490.52	7586.94	7695.57	7790.87	7882.68	7969.87	8061.17	8159.53
16	0	1272.58	1787.78	2177.26	2211.71	2502.47	2838.92	2892.21	3012.19	3195.52	3349.88	3377.27	3462.81	3565.13	3652.76	3691.74	3806.97	3933.57	3988.67	4014.27	4136.59	4274	4297.61	4407.01	4543.7	4614.78	4671.18	4807.84	4896.97	4921.26	5008.34	5115.05	5156.53	5187.92	5284.68	5364.17	5387.62	5462.65	5581.14	5609.61	5623.25	5717.8	5794.79	5833.07	5924.71	6015.5	6066.02	6110.81	6185.67
17	0	619.177	1153.67	1710.16	2097.7	2347.74	2641.27	2701.31	2843.26	2999.62	3214.7	3365.36	3571.11	3639.42	3745.65	3822.17	3930.01	4032.98	4142.31	4200.98	4247.88	4289.14	4344.33	4387.19	4461.82	4519.44	4553.06	4585.3	4608.6	4639.95	4674.45	4731.16	4738.15	4760.04	4803.38	4834.86	4868.98	4892.53	4898.97	4907.37	4912.33	4952.26	4992.18	5041.08	5085.32	5119.49	5153.17	5204.36	5262.71
18	0	1482.08	1674.14	1855.7	2339.4	2606.8	2989.16	3179.09	3354.44	3364.5	3568.84	3611.14	3769.89	3778.63	3856.78	3899.55	3976.57	4020.26	4095.38	4120.54	4137.28	4192.61	4246.21	4249.44	4274.65	4335.65	4369.59	4415.07	4459.42	4527.89	4564.28	4620.96	4693.87	4760.85	4798.65	4873.65	4917.51	4976.74	5000.76	5053.06	5095.16	5107.41	5154.18	5192.82	5211.41	5233.21	5265.67	5287.81	5315.87
19	0	1534.37	1669.7	1944.48	2369.49	2574.24	2927.39	3126.29	3215.19	3356.54	3601.4	3617.28	3779.94	3921.18	3974.88	4129.89	4202.97	4329.13	4424.43	4502.29	4586.95	4699.93	4742.58	4820.22	4883.1	4950.79	4993	5033.49	5099.47	5139.51	5194.52	5243.15	5283.01	5314.54	5361.09	5389.82	5443.87	5461.69	5510.59	5550.8	5570.94	5619.37	5652.76	5688.69	5717.18	5762.39	5787.54	5811.85	5849.15
20	0	1387.35	1784.16	1949.34	2179.24	2725.2	3080.21	3324.62	3575.94	3799.08	3947.81	4148.93	4393.51	4525.89	4587.68	4754.68	5012.14	5073.48	5223.77	5308.38	5429.73	5513.69	5632.16	5782.22	5848.13	6015.65	6058.94	6201.77	6252.7	6392.19	6520.39	6582.84	6708.43	6717.78	6830.09	6869.83	6941.13	7006.82	7101.79	7199.55	7268.45	7327.29	7362.41	7424.83	7467.05	7529.06	7592.06	7631.98	7679.97
21	0	1346.89	1714.27	2008.75	2497.91	2819.14	3024.3	3173.14	3475.17	3565.07	3703.45	3926.37	4080.59	4270.6	4363.9	4483.29	4699.07	4751.63	4815.81	4970.5	5029.31	5151.37	5232.8	5254.83	5380.14	5433.92	5453.6	5570.96	5609.77	5680.77	5726.32	5772.03	5823.71	5890.87	5914.45	5956.4	6023.02	6043.17	6099.72	6145.63	6184.78	6234.12	6297.81	6323.76	6374.34	6428.48	6437.79	6515.13	6540.15
22	0	1369.64	1678.62	1917.33	2596.01	2929.2	3424.68	3454.84	3529.39	3767.7	3886.86	3988.53	4168.86	4208.82	4358.28	4472.52	4575	4767.74	4893.17	5024.51	5060.09	5239.4	5320.38	5448.85	5545.83	5621.2	5723.8	5763.39	5855.87	5934.72	5971.58	6054.89	6117.66	6186.91	6265.3	6279.36	6395.95	6422.85	6504.14	6602.31	6667.85	6772.49	6797.46	6924.47	6979.4	7057.7	7169.78	7223.68	7319.51
23	0	1246.69	1751.62	2102.76	2395.48	2720.1	2872.7	2951.35	3192.85	3347.12	3442.78	3682.49	3892.98	3958.18	4086.62	4258.63	4318.81	4412.94	4545.1	4601.31	4681.25	4810.68	4855.6	4923.77	5028.02	5062.31	5123.35	5181.99	5231.21	5263.66	5304.15	5364.3	5415.56	5438.95	5524.15	5579.28	5611.69	5701.05	5748.9	5768.66	5847.52	5914.42	5928.11	6011.53	6080.46	6094.94	6174.64	6244.68	6251.56
24	0	1498.38	1705.5	1933.44	2303.86	2703.09	2898.61	3235.63	3321.35	3412.56	3573.94	3746.47	3789.36	3901.68	4043.85	4169.11	4237.93	4371.72	4467.15	4515.6	4630.9	4736.9	4804.05	4916.58	5000.87	5051.19	5154.23	5268.08	5299.7	5354.93	5442.35	5512.23	5545.2	5614.02	5632.87	5651.91	5695.52	5719.44	5770.71	5815.01	5834.15	5865.06	5930.95	5960.98	6001	6041.53	6094.63	6109.67	6170.89
25	0	1477.04	1688.48	1794.65	2330.91	2632.49	2738.23	2972.22	3254.83	3365.56	3472.45	3694.37	3789.99	3945.08	4038.56	4268.7	4335.1	4504.54	4659.86	4782.11	4977.11	5092.84	5263.97	5303.1	5513.07	5545.9	5699.74	5809.69	5965.11	6082.93	6192.89	6338.52	6388.38	6553.08	6573.76	6732.33	6768.32	6896.19	6974.88	7064.69	7178.5	7231.96	7358.69	7364.15	7497.43	7541.65	7669.42	7745.03	7849.91
26	0	1344.73	1895.72	2094.36	2546.77	2852.73	2950.43	3153.91	3299.03	3352.12	3498.37	3598.25	3687.5	3815.63	3905.25	4015.77	4124.73	4237.45	4322.83	4438.65	4552.33	4632.26	4761.9	4867.94	4967.94	5103.98	5220.83	5326.85	5463.48	5584.34	5685.97	5827.94	5928.36	6017.54	6134.5	6222.97	6297.9	6399.71	6473.17	6532.89	6619.89	6667.97	6723.14	6789.1	6829.28	6879.18	6936.21	6977.18	7021.71
27	0	1346.34	1656.67	1912.65	2328.29	2650.42	3002.57	3150.82	3319.8	3517	3659.61	3831.63	3969.02	4127.91	4280.17	4424.7	4571.67	4693.14	4851.76	4958.13	5084.13	5204.92	5314.02	5443.82	5527.31	5628.83	5725.64	5791.29	5905.69	5964.58	6060.24	6144.47	6208.56	6307.15	6373.86	6452.27	6542.58	6594.97	6692.52	6745.77	6808.39	6865.27	6908.81	6962.36	7013.23	7069.88	7127.56	7194.49	7259.57
28	0	1488.11	1888.21	2095.63	2501.89	2647.25	2824.48	3067.78	3120.23	3311.68	3446.87	3476.32	3660.86	3717.64	3815.54	3933.54	3968.9	4129.02	4200.56	4273.41	4355.63	4392.45	4472.67	4561.43	4587.6	4676.42	4760.57	4815.54	4910.17	4962.43	5064.31	5149.37	5194.98	5296.53	5336.83	5404.35	5493.8	5519.83	5593.54	5655.6	5715.08	5794.81	5808.94	5872.34	5936.86	5961.34	6046.79	6078.74	6145.91
29	0	1363.45	1728.11	1993.47	2449.56	2839.92	3088.68	3149.71	3373.15	3458.15	3589.25	3705.53	3772.75	3993.95	4105.83	4195.94	4346.13	4471.42	4658.18	4776.84	4839.62	4983.93	5089.34	5187.91	5266.41	5366.48	5429.29	5549.72	5584.19	5656.61	5761.93	5790.07	5894.42	5979.77	6020.92	6075.59	6148.77	6170.11	6263.12	6318.45	6371.8	6463.83	6499.66	6588.55	6658.41	6674.59	6747.51	6806.7	6837.43
30	0	1268.84	1794.91	2019.61	2172.49	2550.42	2583.85	2732.45	2899.81	3032.78	3121.3	3245.09	3366.95	3397.04	3505.8	3609.76	3634.8	3747.22	3821.17	3853.48	3945.2	4058.53	4082.09	4134.75	4239.28	4295.32	4371.02	4497.82	4531.01	4623.29	4725.41	4740.67	4815.43	4899.48	4915.96	4980.84	5048.08	5066.77	5110.88	5174.51	5198.01	5226.73	5282.31	5311.28	5325.1	5379.37	5420.14	5430.93	5484.82
31	0	1122.61	1784.99	2224.27	2304.15	2613.84	2818.3	2945.55	3020.23	3090.68	3241.3	3400.87	3465.65	3591.43	3709.68	3804.03	3837.24	3936.81	4073.03	4126.73	4163.09	4219.23	4312.38	4388.43	4391.71	4480.7	4596.01	4634.36	4681.37	4756.49	4834.85	4883.88	4941.95	5049.13	5113.28	5136.89	5185.94	5211.71	5262.53	5287.72	5319.25	5391.02	5440.93	5447.39	5494.92	5536.61	5576.62	5590.2	5638.87
32	0	1370.2	1660.53	1741.72	2294.18	2741.84	2862.02	3055.46	3244.14	3309.55	3335.93	3573.7	3753.68	3850.47	3922.7	4149.13	4224.52	4423.81	4523.26	4690.27	4751.14	4937.79	5014.89	5173.14	5279.5	5436.5	5552.51	5699.97	5797.65	5896.87	6010.02	6100.46	6183.77	6216.76	6315.54	6362.6	6441.15	6475.31	6522.49	6612.72	6684.31	6754.29	6779.13	6865.53	6884.81	6999.38	7014.83	7088.59	7139.03
33	0	1506.6	1752.21	1856.12	2412.56	2861.6	3143.44	3440.06	3586.09	3595.27	3787.52	3927.36	4030.5	4170.56	4383.23	4427.34	4523.77	4683.84	4866.66	5007.97	5174.86	5246.83	5321.71	5470.6	5597.79	5677.54	5725.13	5848.42	5895.26	6021.18	6047.52	6146.56	6186.19	6316.45	6340.3	6443.24	6484.42	6580.61	6622.23	6689.97	6779.34	6873.09	6927.81	6958.19	7053.65	7113.79	7215.19	7255.96	7327.01
34	0	980.26	1609.7	2029.12	2090.85	2210.69	2477.24	2683.63	2819.35	2874.83	3060.65	3192.87	3306.33	3354.79	3441.91	3573.94	3664.68	3677.55	3748.91	3872.97	3981.18	3991.34	4083.93	4205.96	4291.26	4291.76	4379.76	4477.19	4547.95	4571.75	4636.43	4708.92	4773.46	4791.81	4832.63	4912.96	4982.75	5026.56	5082.49	5155.3	5244.85	5257.55	5305.69	5399.39	5454.19	5473.92	5533.66	5599.22	5647.66
35	0	1412.58	1770.5	2077.76	2703.07	3061.67	3365.85	3519.75	3669.44	3897.52	3978.87	4127.17	4265.92	4442.28	4525.2	4608.41	4796	4884.11	5070.95	5157.4	5245.85	5442.04	5498.86	5655.04	5765.22	5851.81	6021.08	6071.54	6210.37	6330.98	6394.77	6537.42	6595.85	6678.08	6794.93	6828.13	6923.54	6979.2	7014.05	7104.73	7124.53	7185.69	7232.48	7250.81	7317.28	7365.07	7375.55	7436.05	7480
36	0	1174.81	1757.07	2178.97	2899.8	3027.46	3272.36	3583.44	3711.67	3796.58	4006.45	4158.59	4191.12	4294.42	4469.89	4498.82	4615.43	4827.2	4873.43	5028.65	5168.58	5246.27	5396.42	5495.83	5591.86	5728.63	5800.56	5911.88	6042.45	6063.4	6163.89	6271.79	6294.9	6384.88	6468.01	6500.52	6577.05	6649.07	6663.49	6761.47	6830.84	6863	6970.77	7015.8	7077.49	7164.9	7198.16	7275.45	7346.1
37	0	1574.71	1750.36	1969.01	2541.17	2917.76	3397.12	3786.42	3863.53	3947.5	4237.13	4406.85	4566.09	4764.24	4889.63	4991.76	5115.52	5204	5307.96	5440.2	5491.68	5626.05	5736.48	5795.78	5844.93	5977.12	6055.62	6113.38	6177.04	6275.94	6335.66	6397.08	6455.48	6496.69	6520.94	6581.99	6629.39	6640.22	6663.76	6711.45	6716.66	6768.89	6808.67	6834.88	6885.22	6946.66	6993.49	7039.99	7094.32
38	0	1393.32	1658.44	1996.58	2323.33	2748.74	2877.06	2960.85	3247.54	3434.68	3489.61	3543.9	3776.37	3846.22	3953.3	4009.15	4197.71	4219.71	4347.8	4413.5	4580.39	4627.27	4763.23	4839.02	4971.63	5068.08	5242.26	5286.14	5372.76	5484.8	5636.04	5672.1	5744.42	5830.41	5921.21	5986.8	6039.05	6132.68	6197.76	6285.54	6336.46	6423.53	6471.22	6552.07	6585.1	6665.58	6692.51	6764.66	6774.05
39	0	1275.59	1707.21	1797.16	2350.29	2419.89	2595.7	2969.98	3135.1	3237.54	3470.34	3604.09	3793.09	3916.69	3973.85	4163.86	4232.54	4298.99	4484.76	4519.57	4663.1	4804.14	4875.93	5005.54	5089.51	5202.79	5323.32	5352.34	5517.95	5583.33	5648.47	5769.72	5793.97	5889.79	5986.57	6016.3	6119.5	6179.7	6244.9	6345.62	6357.42	6437.65	6516.61	6564.69	6641.76	6673.67	6731.13	6800.12	6804.78
40	0	1374.1	1820.04	2203.85	2397.81	2883.6	2914.75	3058.3	3297.86	3379.61	3537.57	3630.44	3775.7	3833.76	3995.01	4059.09	4124.98	4229.54	4299.32	4364.66	4399.79	4495.51	4519.98	4583.23	4678.61	4696.65	4774.32	4842.48	4879.86	4947.03	5000.12	5021.13	5050.17	5105.55	5122.21	5163.17	5183.6	5222.81	5257.55	5281.44	5313.68	5335.72	5364.44	5383.22	5397.19	5429.25	5441.4	5453.6	5463.17
41	0	1219.37	1591.19	1908.43	2549.51	2849.44	3075.59	3226.74	3287.44	3420.45	3506.91	3672.65	3747.26	3924.49	4002.14	4117.83	4304.39	4342.95	4501.01	4619.64	4709.57	4870.83	4928.63	5066.78	5192.24	5226.28	5384.57	5434.95	5508.81	5637	5644.99	5746.63	5819.48	5839.27	5935.39	5972.1	6001.58	6088.85	6121.32	6180.9	6257.2	6267.47	6346.38	6414.25	6454.84	6528.65	6562.36	6612.78	6691.32
42	0	1491.52	1716.58	1877.45	2418.37	2673.25	3062	3201.59	3399	3461.51	3724.99	3729.69	3878.71	3972.1	4074.75	4178.91	4273.34	4346.94	4401.79	4464.29	4501.11	4543.61	4587.57	4625.1	4672.78	4708.83	4764.24	4788.48	4863.83	4894.29	4940.21	4992.39	5047.35	5083.17	5116.83	5164.77	5186.97	5225.61	5241.17	5257.69	5267.72	5279.89	5299.59	5310.93	5331.27	5333.76	5354.39	5364.02	5382.52
43	0	1469.21	1711.41	1902.81	2225.23	2621.47	2756.51	3005.16	3122.06	3181.63	3262.47	3371.89	3474.53	3510.16	3653.04	3751.72	3806.36	3834.69	3948.69	4009.45	4122.78	4208.75	4253.24	4277.82	4392.05	4444.14	4520.73	4577.29	4654.14	4663.71	4770.85	4803.77	4887.51	4938.41	5030.72	5044.25	5179.89	5238.84	5326.34	5390.21	5514.12	5558.51	5674.12	5751.48	5840.89	5890.47	5999.8	6056.45	6139.34
44	0	1370.32	1718.99	1999.44	2317.58	2335.11	2575.21	2669.25	2734.77	2933.29	2998.01	3116.12	3239.55	3314.13	3433.34	3502.76	3586.64	3678.55	3753.75	3864.32	3920.08	4035.58	4117.82	4198.33	4306.93	4387.62	4474.54	4560.76	4662.89	4733.83	4819.62	4918.15	4973.79	5059.24	5140.6	5211.69	5279.28	5338.86	5412.8	5458.95	5515.18	5572.1	5611.75	5663.05	5694.52	5737.27	5775.91	5802.71	5852.78
45	0	1424.53	1747.61	1860.47	2472.26	2675.99	3089.61	3277.64	3292.36	3572.4	3675.16	3769.41	3980.32	4103.52	4236.92	4353.17	4461.11	4524.58	4648.8	4667.35	4689.17	4767.08	4831.14	4862.5	4903.72	4981.21	4994.84	5066.63	5112.28	5167.02	5210.42	5247.66	5302.99	5321.72	5355.18	5365.58	5390.06	5403.74	5421.55	5441.9	5464.48	5476.37	5507.63	5526.52	5555.66	5576.53	5590.15	5604.38	5614.04
46	0	293.07	435.456	597.787	747.689	809.571	919.426	1024.67	1071.93	1123.38	1223.36	1341.56	1438.39	1566.47	1686.88	1822.21	1944.3	2063.48	2185.01	2323.02	2426.42	2536.72	2632.29	2728.06	2808.61	2899.78	2978.15	3056.24	3122.57	3177.91	3217.64	3256.19	3294.55	3319.67	3341.3	3362.2	3374.15	3381.01	3387.68	3390.64	3394.4	3401.5	3410.1	3419.96	3436.32	3453.18	3473.36	3492.7	3512.22
47	0	322.743	438.591	904.518	1407.67	1570.83	1867.22	2041.19	2109.92	2242.84	2397.81	2615.77	2681.71	2899.34	2984.64	3176.27	3235.02	3474.01	3574.53	3757.99	3847.13	4030.2	4149.15	4288.36	4382.29	4496	4578.19	4693.71	4735.14	4862.27	4909.18	5052.3	5082.35	5244.06	5317.69	5441.42	5492.59	5628.22	5716.32	5798.17	5851.03	5934.66	5987.97	6044.3	6061.4	6130.98	6153.16	6203.89	6232.36
48	0	1390.61	1742.01	1821.32	2261.41	2724.5	2836.75	3055.08	3267.98	3380.76	3516.08	3629.66	3833.89	3924.92	4116.18	4227.36	4392.2	4476.44	4654.78	4770.35	4915.35	5021.44	5142.18	5231.9	5352.63	5443.44	5557.89	5635.03	5743.53	5816.25	5946.95	6033.98	6138.12	6190.72	6295.98	6355.3	6462.86	6511.88	6629.71	6675.72	6781.49	6821.63	6951.38	7012.55	7116.6	7173.03	7273.11	7328.5	7428.24
49	0	918.273	1532.7	2003.93	2349.48	2391.19	2559.24	2709.78	2942.02	3104.71	3105.82	3157.44	3330.93	3518.17	3574.56	3618.55	3712.42	3865.89	3975.85	4058.93	4071.81	4170.66	4307.27	4397.79	4465.2	4519.01	4636.21	4741.16	4824.92	4835.86	4901.56	4992.41	5096.49	5143.12	5155.27	5221.65	5316.27	5395.49	5412.98	5434.37	5505.06	5584.78	5640.5	5655.15	5690.37	5763.56	5833.09	5872.39	5883.13
50	0	748.076	1264.49	1788.58	2135.55	2275.2	2330.37	2412.6	2540.06	2705.08	2851.45	2970.51	2981.46	3009.07	3101.53	3233.01	3326.62	3413.71	3450.7	3476.69	3564.03	3648.94	3747.8	3820.16	3838.58	3870.96	3939.59	4037.36	4118.63	4171.92	4184.27	4229.88	4302.94	4382.67	4444.96	4474.54	4490.05	4529.99	4591.65	4649.76	4692.27	4707.4	4715.96	4751.95	4799.25	4843.02	4880.44	4898.85	4910.32
51	0	1404.3	1784.89	1899.2	2468.67	2686.17	3008.33	3110.51	3218.04	3417.39	3537.62	3609.42	3743.98	3840.33	3980.8	4078.21	4109.99	4257.24	4321.37	4403.35	4501.14	4534.63	4644.07	4735.22	4799.52	4889.79	4916.47	4988.2	5067.87	5081.5	5184.91	5222.58	5288.02	5363.52	5378.88	5454.35	5489.4	5530.95	5588.02	5604.29	5662.73	5713.7	5742.53	5795.69	5820.13	5863.72	5915.1	5929.42	5969.59
52	0	1396.55	1603.68	1787.1	2222.97	2679.31	2871.9	3138.6	3352.66	3424.83	3625.55	3750.61	3847.88	3952.85	4156.54	4179.22	4309.38	4363.75	4460.76	4560.31	4692.75	4741.05	4800.57	4899.09	4971.42	5058.36	5103.61	5191.94	5212.69	5312.32	5321.38	5421.1	5426.73	5509.75	5536.81	5632.05	5659.59	5740.39	5781.75	5857.74	5896.23	5942.39	6011.67	6071.04	6136.69	6181.67	6242.39	6265.18	6340.28
53	0	1399.04	1751.17	1906.58	2446.11	2742.08	2819.41	3033.44	3203.26	3292.47	3346.26	3577.37	3613.03	3688.26	3838.54	3952.49	4055.79	4109.4	4260.27	4323.34	4428.67	4534.84	4594.22	4710.1	4740.94	4894.77	4924.91	5017.51	5116.82	5186.81	5287.65	5310.09	5407.18	5442.97	5536.04	5582.65	5617.1	5692.38	5716.43	5790.68	5825.75	5875	5945.57	5983.39	6042.69	6065.25	6139.47	6178.28	6224.4
54	0	1345.86	1689.73	1748.66	2237.87	2326.47	2451.12	2694.49	2731.83	2889.98	3012.96	3143.69	3301.28	3311.43	3458.95	3560.35	3653.38	3815.3	3841.45	3987.94	4080.78	4211.36	4339.44	4377.47	4536.87	4582.88	4726.06	4812.48	4875.25	5001.61	5040.44	5153.63	5215.29	5273.78	5372.74	5397.19	5499.64	5561.17	5621	5714.59	5739.07	5846.92	5881.4	5936.29	6018.74	6041.79	6125.86	6159.07	6216.65
55	0	1412.78	1678.77	1906.94	2319.6	2920.05	3131.47	3237.46	3508.91	3767.27	3852.04	3914.38	4137.46	4251.95	4345.09	4407.69	4614.24	4719.73	4838.01	4894.06	5059.42	5119.76	5276.6	5365.97	5492.77	5529.35	5667.32	5739.29	5872.49	5913.62	6031.82	6068.74	6207.18	6245.23	6372.9	6410.01	6527.93	6559.57	6699.55	6745.47	6856.34	6892.3	7009.01	7049.14	7153.33	7194.21	7291.62	7322.33	7417.18
56	0	1306.9	1604.4	1783.72	2292.93	2720.78	2771.25	2984.65	3318.24	3403.99	3465.45	3755.6	3984.8	4067.98	4130.42	4372.79	4467.72	4608.89	4654.93	4839.34	4857.98	4981.45	5065.8	5194.94	5273.25	5341.9	5476.41	5557.12	5664.15	5698.96	5825.72	5872.04	5988.3	6045.04	6125.71	6197.31	6270.32	6374.22	6431.45	6511.3	6535.29	6648.52	6657.51	6743.91	6790.9	6882.25	6939.59	7012.02	7094.06
57	0	1499.82	1860.01	2086.52	2514.27	3133.81	3375.59	3556.75	3829.06	4024.32	4126.3	4158.61	4405.06	4640.88	4835.46	4968.26	5096.61	5238.57	5356.73	5474.44	5573.22	5650.79	5769.17	5864.77	5975.66	6057.44	6182.56	6269.18	6417.41	6549.49	6663.01	6790.51	6908.25	7056.44	7146	7288.51	7374.32	7531.75	7592.76	7736.93	7774.38	7891.75	7916.23	8003.19	8038.8	8133.01	8163.61	8235.13	8280.24
58	0	1358.87	1714.74	1970.02	2510.81	2958.42	3046.8	3248.37	3537.32	3597.07	3605.57	3859.39	3989.71	4081.15	4179.66	4420.75	4459.23	4558.27	4715.12	4871.62	4982.44	5019.12	5201.47	5250.1	5387.66	5433.53	5592.98	5645.33	5749.57	5855.34	5941.14	6053.63	6092.05	6216.27	6224.71	6348.81	6374.03	6457.49	6539.8	6629.43	6706.96	6742	6846.09	6872.47	6967.45	6990.93	7072.68	7129.41	7200.76
59	0	1540.08	1633.01	2044.31	2263.98	2319.39	2593.3	2794.42	3020.68	3255.93	3319.92	3482.05	3589.97	3640.99	3791.61	3869.85	3985.35	4079.6	4165.13	4223.76	4322.65	4374.88	4444.24	4503.98	4543.84	4583.91	4621.95	4666.69	4695.21	4739.7	4756.66	4804.23	4822.31	4861.39	4893.3	4923.5	4957.8	4980.6	5010.75	5041.21	5064.29	5086.27	5119.47	5136.92	5167.24	5192.41	5210.34	5227.61	5248.27
60	0	1334.15	1518.11	1716.53	2120.48	2363.9	2647.4	2839.83	3013.02	3132.08	3430.92	3505.56	3628.98	3777.89	3936.59	4038.74	4131.6	4240.19	4329	4409.8	4457.77	4527.9	4562.93	4629.84	4661.85	4719.78	4758.85	4823.45	4825.23	4912.75	4965.74	5027.88	5065.99	5160.22	5209.08	5264.59	5312.85	5381.93	5411.71	5444.54	5482.85	5516.24	5535.24	5542.06	5570.68	5583.96	5597.1	5603.17	5614.82
61	0	1266.72	1824.17	1878	2010.75	2346.74	2702.93	2870.02	3044.32	3224.3	3411.64	3563.56	3650.37	3886.33	4104.49	4183.24	4248.09	4417.36	4634.53	4768.1	4804.19	4931.36	5099.38	5251.72	5330.58	5441.01	5580.84	5732.56	5880.93	5969.1	6075.38	6200.72	6319	6426.74	6496.59	6595.38	6698.52	6779.53	6851.28	6906	6980.19	7044.18	7081.51	7118.94	7162.33	7209.29	7235.56	7277.3	7316.83
62	0	1425.52	1847.62	2017.88	2177.52	2597.88	2896.46	3012.64	3248.39	3447.12	3704.54	3772.27	3992.98	4227.38	4349.34	4431.5	4537.9	4783.14	4940.22	4989.19	5072.42	5213.86	5372.66	5412.94	5514.97	5597.02	5686.38	5770.96	5838.35	5929.43	5980.01	6077.46	6155.68	6215.42	6283.01	6353.27	6435.89	6479.11	6551.12	6630.25	6682.87	6727.97	6787.44	6858.54	6904.92	6942.17	6998.87	7048.3	7069.12
63	0	1157.87	1562.82	1617.38	2112.95	2244.73	2345.56	2700.73	2843.54	2950.92	3162.16	3342.24	3525.71	3558.59	3673.98	3845.92	3890.17	3971.65	4124.64	4198.72	4388.29	4411.93	4615.39	4702.1	4816.75	4981.99	5007.71	5202	5253.03	5358.33	5514.28	5579.1	5709.98	5769.61	5868.98	6000.81	6038.68	6167.55	6231.82	6329.73	6433.95	6472.4	6585.51	6642.48	6714.09	6837	6845.57	6952.29	7043.84
64	0	1173.4	1765.27	2035.08	2374.23	2518.13	2812.22	2859.99	2982.23	3250.79	3301.14	3429.33	3642.42	3758.32	3866.58	4054.03	4170.75	4238.43	4394.32	4512.27	4547.84	4667.98	4767.53	4782.62	4872.88	4966.61	5010.71	5067.59	5163.16	5222.66	5251.83	5346.6	5423.21	5439.89	5520.11	5601.77	5635.15	5712.21	5789.02	5838.09	5898.35	5988.57	6043.44	6086.27	6170.74	6237.37	6266.74	6342.73	6415.04
65	0	1369	1825.26	2044.84	2618.16	2846.92	3192.76	3452.63	3639.18	3964.09	4168.25	4353.56	4683.02	4848.48	4994.46	5284.54	5411.55	5590.83	5806.63	5938.89	6122.86	6240.99	6363.78	6510.54	6569.04	6696.57	6780.43	6833.23	6924.1	6969.94	7015.34	7080.44	7114.34	7154.38	7192.5	7223.64	7279.52	7330.51	7388.7	7458.76	7510.82	7585.22	7649.58	7711.68	7786.45	7844.22	7907.92	7967.3	8013.76
66	0	1335.89	1621.61	1698.68	2327.33	2722.49	3018.75	3177.81	3456.08	3520.3	3774.34	3945.1	4037.56	4187.4	4366.33	4502.85	4516.12	4700.93	4776.87	4879.91	4904.43	5035.86	5056.68	5141.22	5154.06	5201.38	5228.01	5280.5	5288.22	5293.81	5348.05	5389.2	5403.16	5412.3	5467.48	5498.35	5531.22	5549.84	5567.73	5604.16	5637.9	5669.25	5682.53	5730.9	5742.5	5794.17	5803.09	5852.25	5869.74
67	0	1393.84	1743.64	1984.1	2364.77	2554.86	2850.53	3002.3	3134.76	3303.57	3438.44	3554.07	3700.75	3788.15	3887.47	4019.18	4081.12	4225.4	4283.27	4382.28	4462.65	4488.42	4570.47	4596.36	4630.17	4682.74	4716.93	4742.39	4769.46	4793.65	4818.12	4830.79	4845.37	4863.64	4879.66	4899.92	4904.25	4927.7	4934.52	4947.96	4965.36	4975.56	4997.51	5007.84	5017.21	5045.87	5050.55	5078.55	5101.29
68	0	1546.05	1867.79	1982.8	2676.91	3307.45	3720.8	4242.5	4474.61	4561.05	4877.38	5222.88	5321.26	5478.93	5618.14	5705.93	5832.72	5940.86	5954.53	6006.9	6129.14	6177.52	6251.76	6318.27	6396.93	6412.77	6505.28	6590.22	6620.37	6647.53	6730.77	6782.23	6838.28	6909.8	6970.78	7027.1	7110.55	7172.87	7266.43	7353.15	7422.16	7521.92	7614.17	7683.84	7777.73	7872.26	7915.44	8000.86	8062.74
69	0	1484.91	1549.09	1990.19	2085.99	2247.9	2418.33	2534.7	2679.18	2771.34	2875.78	2927.61	3012.34	3027.37	3097.77	3107.98	3173.45	3195.32	3232.85	3252.07	3273.05	3297.33	3328.39	3355.78	3412.17	3453	3510.81	3565.86	3606.93	3648.76	3699.21	3727	3779.51	3808.16	3847.03	3864.72	3905.56	3912.29	3946.86	3955.28	3967.61	3973.74	3984.22	4003.11	4007.2	4021.03	4034.23	4054.97	4068.92
70	0	1418.2	1606.06	1980.87	2130.12	2340.73	2362.94	2574.81	2697.19	2778.93	2893.92	2987.32	3017.43	3141.62	3209.17	3283.29	3365.82	3432.1	3479.85	3554.01	3616.31	3665.33	3736.62	3763.01	3827.04	3851.22	3896.7	3915.65	3958.75	3969.94	4001.78	4019.98	4038.85	4046.6	4065.51	4080.24	4089.77	4104.62	4109.96	4123.46	4134.08	4141.23	4146.01	4167.11	4188.3	4196.77	4216.97	4230.15	4255.32
71	0	1489.59	1923.32	2151.59	2317.36	2617.81	2940.31	3049	3283.57	3502	3660.48	3704.75	3913.86	4139.04	4214.86	4269.73	4340.18	4483.62	4569.27	4630.56	4740.38	4802.17	4878.15	4939.25	5044.78	5134.97	5181.18	5271.56	5360.23	5439.56	5490.66	5560.13	5638.42	5705.73	5766.34	5803.64	5862.08	5910.91	5958.85	6000.39	6023.36	6066.5	6094.63	6143.97	6170.59	6206.4	6265.57	6298.04	6340.63
72	0	1586.09	1752.85	2105.63	2307.23	2728.03	2874.03	3202.66	3387.35	3455.21	3551.87	3780.76	3877	3947.53	4040.03	4153.88	4179.57	4282.3	4330.17	4373.47	4391.99	4458.13	4473.28	4521.47	4538.66	4576.11	4586.93	4621.88	4639.51	4664.63	4685.62	4698.46	4717.75	4727	4753.81	4757.48	4781.81	4785.63	4817.64	4835.49	4855.82	4868.18	4897.31	4912.86	4937.02	4956.19	4975.65	4987.67	5010.86
73	0	1416.07	1650.24	1830.57	2275.18	2529.38	2819.64	2993.41	3068.57	3187.51	3338.07	3397.03	3504.83	3602.31	3635.76	3766.7	3778.63	3846.14	3919.4	3967.6	4057.69	4083.71	4164.26	4186.98	4258.81	4322.89	4402.57	4467.01	4506.4	4593.38	4610.89	4689.93	4720.36	4809.94	4863.41	4944.93	5011.03	5067.96	5141.65	5151.83	5264.7	5289.45	5372.53	5394.43	5460.55	5508.25	5565.6	5625.78	5664.28
74	0	1156.87	1730.86	2068.29	2202.03	2430.33	2661.35	2732.84	2822.3	2990.01	3152.01	3193.86	3301.13	3437.9	3567.97	3668.95	3789.33	3919.1	3942.06	4065.27	4191.4	4250.13	4303.46	4453.03	4526.7	4562.41	4659.82	4776.86	4793.73	4858.96	4962.56	5040.18	5084.37	5171.51	5251.78	5274.73	5358.96	5446.79	5476.06	5499.27	5586.13	5642.23	5650.8	5705.4	5777.48	5815.92	5848.12	5914.01	5971.34
75	0	1287.86	1849.27	2106	2389.38	2697.84	2810.35	2923.65	3076.15	3249.27	3316.58	3417.9	3611.04	3634.88	3751.12	3893.47	3949.52	4074.99	4222.22	4272.89	4345.11	4493.82	4522.57	4591.03	4697.33	4751.28	4799.15	4914.35	4965	4999.18	5100.58	5167.99	5196.42	5297.39	5358.43	5379.3	5463.55	5527.14	5536.87	5618.86	5689.11	5701.6	5769.28	5834.06	5848.11	5909.07	5974.26	5986.38	6025.36
76	0	872.865	1478.75	1996.08	2310.43	2444.34	2618.04	2733.44	2954.14	3090.74	3154.37	3178.2	3315.73	3436.3	3549.36	3612.32	3637.42	3726.97	3852.58	3960.25	4014.3	4050.01	4146.81	4256.85	4358.35	4382.73	4415.34	4518.49	4609.1	4701.47	4718.14	4764.02	4859.84	4949.72	5016.95	5025.64	5082.86	5173.51	5254.55	5310.62	5332.59	5390.11	5470.95	5535.9	5583.15	5612.48	5665.18	5735.81	5798.65
77	0	1092.96	1636.99	2074.95	2341.91	2704.59	2854.7	2996.56	3158.32	3273.06	3413.18	3418.07	3533.2	3661.52	3734.31	3777.24	3957.12	4020.88	4048.82	4137.21	4261.28	4301.18	4348.04	4459.01	4549.2	4577.06	4665.6	4749.62	4791.99	4864.3	4951.59	5008.45	5027.95	5101.49	5189.3	5201.73	5248.88	5338.57	5382.96	5407	5491.84	5550.53	5562.2	5628.22	5697.08	5722.78	5750.36	5817.06	5866.33
78	0	1548.75	1772.77	2162.12	2471.79	3000.94	3121.13	3162.48	3400.04	3667.03	3748.59	3885.99	4047.77	4252.93	4296.76	4387.98	4477.8	4590.6	4665.79	4756.62	4822.2	4892.99	4999.13	5103.56	5149.54	5205.8	5278.66	5348.79	5399.96	5448.08	5507.77	5557.99	5604.08	5634.52	5694.49	5735.16	5801.94	5839.86	5897.91	5925.5	6004.76	6038.22	6096.48	6119.12	6186.78	6201.85	6270.93	6300.51	6346.61
79	0	1456.9	1690.3	1894.62	2361.74	2691.38	2814.79	3000.95	3214.37	3329.8	3440.76	3588.98	3661.03	3822.17	3844.59	3935.9	4028.15	4138.19	4236.48	4302.72	4391.33	4432.09	4603.05	4616.43	4710.89	4807.23	4897.29	4990.09	5050.5	5143.13	5152.32	5263.03	5285.99	5394.17	5420.6	5480.76	5548.54	5589.59	5664.57	5684.22	5739.74	5777.22	5843.06	5890.02	5941.63	5996.77	6023.08	6088.86	6098.46
80	0	1400.51	1460.71	1783.33	2060.19	2437.99	2562.54	2887.35	3040.94	3111.95	3264.26	3444.21	3541.23	3605.59	3759.54	3871.02	3962.57	4060.26	4208.75	4295.06	4400.04	4497.85	4606.35	4675.89	4759.04	4842.63	4914.12	4950.74	5016.4	5059.2	5104.33	5129.16	5184.8	5217.89	5267.91	5303.71	5370.55	5405.5	5458.49	5509.62	5576.51	5612.31	5672.12	5726.01	5773.98	5827.86	5881.18	5918.78	5978.74
81	0	1602.81	1758.46	2134.63	2488.22	2645.2	3041.04	3271.98	3420.34	3543.54	3752.15	3771.5	3951.84	4025.31	4077.25	4176.58	4254.23	4315.09	4387.05	4419.63	4448.91	4514.53	4529.85	4579.18	4608.7	4639.57	4659.61	4721.24	4736.54	4777.54	4827.56	4873.17	4922.21	4990.44	5042.15	5087.2	5171.48	5228.55	5289.61	5359.01	5436.44	5479.43	5549.19	5607.8	5648.35	5703.9	5752.18	5793.21	5833.03
82	0	1496.63	1766.88	1977.36	2274.76	2764.74	2905.29	3042.54	3173.45	3426.17	3526.74	3649.4	3785.01	3935.2	3995.96	4119.31	4232.27	4311.33	4380.27	4495.55	4547.1	4550.06	4623.82	4703.02	4728.29	4782.89	4819.08	4840.01	4884.29	4934.64	4934.87	4943.66	4980.76	5015.53	5030.52	5050.24	5070.14	5097.39	5106.48	5116.61	5139.03	5162.11	5165.43	5173.05	5185.29	5200.11	5204.9	5217.02	5231.11
83	0	1372.42	1601.52	1749.59	2232.78	2525.49	2696.5	2766.37	3017.16	3106.98	3254.42	3396.61	3562.4	3761.83	3903.05	4050.41	4108.54	4304.94	4407.74	4576.44	4584.06	4703.01	4797.38	4946.44	4997.5	5084.29	5158.91	5235.23	5312.55	5383.17	5463.04	5512.31	5570.01	5606.96	5683.15	5723.49	5780.61	5808.73	5858.1	5889.42	5964.15	6021.49	6045.1	6057.77	6104.44	6141.3	6180.8	6205.06	6228.75
84	0	1426.39	1713.08	1860.91	2363.78	2870.76	3032.88	3227.69	3483.43	3622.08	3780.12	3968.83	4212.61	4350.72	4578.73	4698.87	4863.25	5022.9	5251.86	5325.24	5431.34	5569.53	5740.37	5813.32	5835.24	6035.88	6184.12	6263.72	6313.81	6492.76	6571.07	6710.96	6760.97	6900.67	6936.67	7061.29	7098.67	7242.35	7245.7	7377.28	7397.16	7512.92	7540.77	7653.29	7689.12	7793.99	7832.97	7920.08	7980.72
85	0	1507.43	1770.13	1968.17	2374.85	2922.48	3078.46	3195.5	3455.98	3673.06	3732.63	3856.44	4117.94	4275.37	4392.48	4499.55	4717.29	4845.1	4994.56	5052.31	5209.97	5317.34	5492.29	5544.83	5664.47	5742.51	5917.62	5943.65	6026.33	6100.17	6262.85	6289.88	6390.88	6437.41	6556.3	6609.79	6725.48	6779.49	6890.22	6932.41	7012.8	7099.14	7220.99	7267.33	7354.95	7429.9	7525.64	7593.55	7685.48
86	0	1402.5	1744.22	1882.12	2310.8	2395.99	2639.71	2745.48	2800.03	2986.55	3053.84	3124	3236.94	3275.94	3396.67	3470.52	3520.37	3615.84	3696.37	3802.55	3897.2	3936.4	4043.59	4127.12	4239.11	4336.5	4400.86	4535.28	4598.68	4705.56	4820.53	4875.42	4988.06	5043.31	5118.25	5216.76	5273.02	5364.3	5400.14	5484	5551.17	5572.9	5668.14	5687.87	5744.01	5811.81	5839.7	5906.23	5932.78
87	0	1364.61	1773.93	1883.23	2295.46	2445.7	2683.32	2761.23	2919.68	3099.46	3255.42	3331.98	3394.26	3535.81	3617.36	3744.19	3781.21	3853.89	3964.62	3978.05	4083.09	4147.99	4166.78	4296.29	4345.92	4440.87	4547.78	4569.79	4685.64	4745.92	4810.45	4925.46	4935.81	5033.46	5106.94	5160.33	5261.7	5274.1	5352.97	5414.63	5435.1	5520.76	5557.47	5610.94	5679.05	5691.97	5752.75	5810.78	5841.5
88	0	1509.15	1645.92	1976.08	2359.82	2621.96	2965.62	3344.36	3386.48	3533.74	3797.15	3901.73	4087.6	4247.77	4384.64	4439.67	4621.53	4721.14	4806.79	4877.1	4967.72	5006.06	5063.23	5101.61	5145.82	5204.65	5219.99	5254.94	5302.94	5372.03	5382.96	5442.52	5490.17	5522.59	5555.44	5607.13	5621.87	5654.47	5676.27	5702.21	5723.59	5743.9	5766.01	5790.13	5805.29	5828.42	5846	5852.49	5889.1
89	0	1492.53	1638.07	1889.28	2378.62	2743.23	2893.74	3181.12	3508.01	3544.95	3818.95	3980.94	4114.25	4269.22	4511.4	4654.48	4736.93	4925.63	5079.13	5168.87	5248.64	5417.94	5487.94	5544.88	5599.34	5681.42	5688.48	5731.57	5743.41	5783	5796.85	5821.75	5839.13	5872.82	5896.79	5928.49	5937.36	5976.33	5985.87	6020.42	6033.03	6065.9	6081.02	6110.92	6131.86	6148.34	6177.39	6191.05	6218.93
90	0	1556.2	1700.67	1929.41	2388.47	2628.14	2882.2	3119.86	3239.91	3419.41	3548.56	3772.37	3892.88	4133.99	4250.14	4420.82	4464.34	4636.34	4668.96	4831.57	4888.33	4973.17	5109.2	5179.44	5295.63	5338.43	5448.57	5483.33	5601.68	5658.97	5751.33	5855.19	5943.45	6051.39	6102.81	6222.51	6251.15	6359.25	6390.74	6476.16	6532.19	6614.5	6678.71	6717.67	6815.13	6832.13	6931.31	6957.25	7069.97
91	0	1481.32	1621.45	1837.77	2235.4	2498.16	2659.42	2774.69	2991	3022.44	3192.63	3307.59	3418.62	3523.31	3620.93	3725.74	3747.19	3874.33	3900.87	4036.18	4073.9	4179.33	4274.58	4364.28	4472.1	4559.44	4666.57	4720.59	4837.8	4870.72	4991.86	5026.07	5135.3	5177.65	5271.84	5338.19	5428.15	5488.45	5550.72	5621.15	5668.68	5739.66	5769.67	5829.12	5854.14	5908.87	5942.45	5984.22	6031.64
92	0	1332.88	1877.17	1998.93	2505.98	2556.47	2761.81	3070.61	3186.47	3272.83	3523.31	3620.86	3692.06	3869.26	3990.47	4050.53	4204.93	4306.8	4402.57	4531.45	4604.55	4716.09	4834.94	4881.39	4986.84	5101.26	5135.24	5233.29	5324.65	5368.88	5459.19	5518.5	5565.13	5640.18	5693.14	5736.47	5805.19	5855.74	5912.27	5980.7	6012.39	6080.42	6154.94	6163.92	6226.07	6294.01	6324.52	6385.03	6431.46
ML
1	0	302.862	482.828	576.806	715.362	786.079	837.023	910.662	958.579	1043.25	1116.14	1197.34	1266.81	1376.63	1451.86	1527.68	1591.82	1635.48	1689.94	1706.3	1766.17	1818.78	1841.33	1890.19	1946.29	1983.67	2040.21	2063.77	2073.1	2125.08	2143.86	2176.76	2203.22	2247.9	2263.78	2297.79	2325.05	2353.53	2392.04	2414.47	2447.04	2469.89	2505.07	2523.25	2553.91	2571.04	2590.79	2615.06	2625.33
2	0	60.4696	199.393	261.486	362.173	418.734	502.515	658.363	823.486	883.388	940.9	1006.14	1154.77	1369.57	1474.21	1588.88	1680.66	1762.91	1944.59	2130.32	2242.29	2362.6	2420.68	2527.88	2625.34	2715.92	2814.3	2856.13	2887.36	2931.55	2981.81	3031.32	3091.98	3128.33	3165.46	3192.73	3238.54	3284.62	3313.15	3337.57	3378.21	3422.9	3468.82	3498.76	3523.66	3543.3	3573.24	3614.72	3659.5
3	0	74.4445	231.942	308.606	393.893	488.263	594.841	723.171	793.888	967.044	1040.73	1059.13	1151.84	1205.2	1230.26	1272.96	1313.15	1378.48	1393.87	1466.12	1509.3	1554	1605.7	1640.72	1671.63	1689.73	1713.95	1736.72	1754.06	1781.61	1792.28	1811.41	1818.91	1828.05	1850.88	1867.66	1884.66	1893.91	1912.07	1919.91	1931.56	1942.71	1948.81	1957.36	1966.26	1981.09	1983.67	1991.7	2005.98
4	0	179.857	376.246	599.599	668.175	842.382	1084.32	1205.53	1298.31	1399.75	1428.19	1471.05	1601.32	1730.1	1788.29	1878.71	1899.82	1963.52	2004.53	2062.27	2147.52	2175.53	2211.48	2233.32	2278.29	2331	2390.61	2479.51	2490.99	2553	2581.05	2660.1	2704.12	2754.81	2805.56	2849.84	2905.21	2931.5	2990.16	3001.07	3059.85	3069.31	3111.03	3131.08	3174.53	3188.45	3228.69	3247.26	3285.56
5	0	185.757	328.349	384.776	501.122	557.225	625.741	676.611	747.083	762.189	870.398	959.993	1098.46	1156.15	1205.38	1331.07	1399.16	1434.57	1587.93	1707.51	1786.65	1896.76	1979.72	2043.39	2139.36	2188.3	2238.12	2371.57	2447.63	2542.57	2682.02	2744.74	2847.01	2924.47	2951.26	3031.48	3108.35	3149.86	3243.41	3312.35	3371.63	3448	3488.46	3531.89	3569.09	3602.9	3639.34	3692.84	3729.61
6	0	321.623	541	610.979	774.261	813.635	920.128	1039.27	1102.47	1185.57	1234.45	1304.89	1345.33	1392.38	1444.54	1482.53	1520.41	1578.37	1584.65	1642.07	1671.42	1742.12	1774.51	1850.82	1902.91	1942.83	2023.2	2076.79	2122.02	2170.45	2221.16	2249.97	2284.25	2316.14	2351.89	2372.13	2405.89	2419.93	2440.88	2470.93	2484.6	2528.58	2545.18	2590.35	2599.72	2641.79	2650.61	2673.25	2691.44
7	0	293.46	437.771	467.797	585.754	620.312	642.577	681.929	751.162	820.979	917.792	982.191	1107.29	1234.63	1320.7	1447.4	1583.92	1691.56	1753.26	1922.45	2016.87	2025.83	2179.7	2246.87	2308.73	2356.93	2395.02	2429.64	2469.33	2523.09	2562.59	2606.71	2642.33	2660.24	2677.08	2698.93	2715.47	2733.49	2774.6	2787.2	2813.61	2831.69	2843.13	2876.11	2892.5	2898.4	2911.92	2928.28	2941.6
8	0	186.426	214.865	317.645	350.049	470.08	535.729	672.921	797.435	824.742	877.349	921.269	961.152	1028.52	1086.3	1167.31	1336.17	1453.46	1488.03	1586.94	1645.58	1726.04	1761.85	1812	1883.92	1926.7	1945.93	1984.2	2044.74	2050.83	2091.85	2106.98	2147.83	2154.06	2172.46	2198.48	2218.62	2245.06	2273.74	2294.46	2320.56	2339.01	2369.72	2399.54	2405.12	2439.1	2449.99	2474.84	2492.44
9	0	91.5943	196.706	318.974	395.986	502.329	590.227	712.671	803.811	869.715	947.478	960.831	1022.82	1038.84	1060.22	1105.73	1124.14	1131.59	1166.37	1191.14	1226.28	1263.15	1299.44	1334.89	1358.68	1398.64	1431.37	1445.32	1454.31	1487.11	1513.89	1544.46	1558.12	1584.84	1593.64	1613.59	1632.34	1648.88	1659.59	1662.84	1668.54	1682.46	1692.56	1697.38	1714.07	1722.45	1725.67	1733.38	1740.13
10	0	153.428	180.831	301.896	569.542	738.207	896.714	1129.95	1264.83	1370.64	1453.93	1558.22	1623.71	1697.38	1846.78	1983.11	2008.23	2066.08	2112.71	2178.91	2219.59	2293.93	2357.67	2382.12	2411.83	2459.52	2516.86	2548.41	2587.55	2613.99	2657.72	2673.35	2706.58	2747.67	2800.94	2824.68	2841.49	2860.77	2899.88	2933.49	2946.91	2956.97	2995.49	3012.43	3046.93	3057.19	3109.01	3120.18	3162.82
11	0	117.037	184.979	289.139	415.808	430.775	435.332	521.246	657.985	815.997	851.239	967.833	1090.71	1182.54	1253.47	1404.71	1448.59	1529.05	1629.89	1729.31	1775.33	1914.31	1989.06	2020.05	2066.89	2117.06	2167.63	2232.6	2302.88	2374.89	2504.07	2598.02	2701.04	2817.35	2901.73	2987.52	3043.94	3115.44	3174.14	3211.93	3250.09	3268.16	3301.68	3327.4	3347.96	3378.41	3385.95	3416.85	3444.45
12	0	132.858	197.548	254.157	303.698	320.881	364.04	424.031	489.293	570.959	667.065	738.174	783.404	816.752	883.559	954.663	972.497	996.296	1025.87	1029.81	1106.58	1179.86	1207.64	1269.83	1283.95	1338.73	1348.23	1375.47	1388.15	1417.53	1424.9	1450.27	1459.79	1484.53	1499.1	1529.39	1547.53	1569.95	1594.76	1609.32	1635.26	1655.21	1679.54	1681.75	1704.86	1713.17	1737.11	1745.93	1763.11
13	0	227.935	384.517	532.091	561.753	782.445	918.744	1163.58	1319.97	1484.03	1540.66	1717.83	1812.1	1936.49	2000.62	2161.51	2244.91	2438.73	2478.14	2560.83	2608.87	2677.26	2697.57	2752.95	2852.3	2891.29	3003.56	3020.36	3088.04	3096.42	3151.25	3182.05	3193.91	3219.39	3225.14	3249.79	3255.44	3281.44	3293.13	3324.84	3345.52	3389.04	3414.94	3448.26	3495.98	3517.73	3547.07	3585.83	3598.14
14	0	471.858	571.398	652.782	707.277	949.19	1204.72	1348.34	1393.05	1510.47	1745.64	1923.02	1986.1	2110.05	2277.31	2430.2	2457.28	2638.15	2850.56	2981.2	3132.38	3264.9	3387.19	3524.19	3621.08	3748.96	3868.56	3929.03	4019.39	4124.31	4225.41	4306.25	4332.66	4362.94	4409.13	4445.04	4479.72	4498.99	4513.57	4550.39	4585.6	4608.39	4624.48	4666.63	4707.93	4721.93	4748.33	4776.32	4796.21
15	0	110.442	211.271	346.456	463.835	522.778	617.961	706.553	767.435	807.118	836.876	897.518	943.982	1017.17	1090.13	1137.6	1202.58	1319.03	1396.79	1419.97	1465.59	1485.88	1554.7	1596.94	1625.05	1637.31	1702.79	1789.88	1828.69	1858.8	1876.01	1933.52	1959.72	2036.48	2078.25	2138.74	2208.38	2237.33	2294.53	2312.19	2366.58	2374.29	2428.34	2457.08	2497.13	2513.09	2573.55	2589.8	2644.53
16	0	250.248	450.394	648.516	717.966	896.879	1021.54	1097.55	1145.99	1321.49	1374.34	1529.24	1603.47	1650.49	1783.55	1873.62	1920.17	2033.85	2145.93	2209.79	2294.78	2368.96	2410.15	2469.88	2571.53	2604.16	2707.66	2759.84	2768.48	2859.23	2879.27	2910.4	2943.55	2961.19	2983.35	2998.34	3010.06	3024.65	3043.29	3052.34	3085.75	3100.33	3132.35	3156.46	3158.86	3187.4	3211.45	3214.73	3242.69
17	0	392.186	546.981	658.745	842.99	892.404	1144.33	1210.04	1381.62	1416.73	1443.37	1514.99	1630.57	1745.2	1882.84	2024.74	2051.25	2196.89	2246.05	2327.13	2414.53	2438.59	2504.34	2541.6	2610.75	2621.69	2677.78	2707.33	2756.15	2778.94	2822.85	2843.4	2892.5	2928.26	2955.27	2988.65	3017.69	3067.47	3098.31	3143.15	3154	3181.14	3200.15	3223.22	3230.03	3248.05	3260.3	3273.04	3280.56
18	0	141.014	182.314	189.594	390.256	653.359	800.163	1064.9	1227.1	1249.74	1315.15	1499.55	1596.51	1731.72	1840.53	1899.57	1933.01	2062.64	2196.24	2251.76	2319.7	2400.01	2455.67	2478.59	2500.37	2525.86	2546.03	2576.14	2603.58	2645.01	2693.7	2737.39	2802.95	2838.94	2900.57	2965.99	2993.21	3068.31	3130.1	3165.42	3210.25	3248.94	3270.58	3326.34	3360.37	3365.66	3401.78	3439.38	3474.23
19	0	16.3537	91.7822	124.406	247.844	390.387	486.845	728.562	854.729	978.815	1118.32	1158.55	1251.75	1444.15	1553.38	1617.45	1726.45	1765.6	1822.61	1839.72	1897.07	1934.46	1966.99	1983.37	2017.18	2046.18	2069.93	2083.66	2112.61	2115.3	2142.2	2154.77	2159.7	2166.94	2179.78	2190.49	2202.03	2204.34	2212.09	2226.53	2227.75	2237.16	2247.11	2266.96	2271.78	2286.76	2298.36	2302.8	2312.35
20	0	281.871	353.807	499.232	567.939	649.929	731.259	789.108	914.106	1052.45	1114.72	1175.09	1245.36	1261.87	1277.41	1378.48	1528.56	1598.27	1658.53	1763.76	1868.35	1996.15	2092.54	2175.15	2236.48	2267.17	2320.48	2368.02	2403.11	2406.85	2442.68	2467.4	2498.57	2531.32	2544.97	2591.47	2632.54	2641.47	2669.81	2706.54	2721.43	2745.87	2771.8	2782.13	2824.58	2858.17	2859.4	2872.39	2890.26
21	0	45.3648	225.654	292.862	499.104	623.798	837.812	960.938	1108.14	1219.38	1288.6	1496.77	1626.35	1805.37	1966.77	2019.89	2172.31	2304.29	2401.63	2580.19	2618.42	2715.41	2786.62	2819.13	2887.71	2943.98	3007.83	3072.89	3112.94	3152.42	3209.14	3217.59	3263.92	3279.26	3294.08	3324.51	3345.15	3375.83	3384.56	3413.01	3419.26	3442.72	3455.42	3477.91	3499.58	3516.27	3541.85	3562.98	3582.89
22	0	304.787	404.653	482.393	594.212	673.227	855.581	1018.22	1144.7	1300.21	1399.56	1498.83	1640.27	1779.76	1856.01	1914.16	2059.2	2092.83	2244.9	2332.81	2381.23	2439.35	2531.28	2607.7	2668.9	2739	2780.48	2794.95	2867.36	2968.43	2974.96	3030.51	3087.67	3148.81	3205.35	3243.43	3314.02	3358.52	3399.45	3410.87	3477.42	3494.31	3520.63	3556.9	3605.65	3621.93	3636.26	3671.68	3715.68
23	0	38.8523	173.719	207.053	336.399	373.776	452.799	482.478	565.106	629.301	707.658	782.598	863.994	933.488	996.063	1085.94	1154.8	1218.49	1291.49	1358.58	1400.82	1466.09	1521.97	1564.01	1608.12	1625.37	1659.36	1688.22	1699.09	1738.45	1743.68	1751.23	1766.76	1784.77	1799.12	1808.55	1843.35	1865.11	1895.69	1913.1	1920.16	1933.24	1950.42	1955.98	1974.16	1981.69	1990	1992.61	2007.95
24	0	241.577	360.563	562.116	604.607	826.598	962.522	1036.36	1116.65	1185.8	1274.9	1370.74	1527.66	1620.39	1704.37	1773.19	1867.43	1997.46	2120.01	2192.85	2259.64	2318.97	2362.27	2366.15	2407.15	2458.06	2521.86	2566.41	2610.33	2689.45	2746.26	2777.34	2783.7	2825.65	2853.75	2873.1	2910.75	2938.43	2941.53	2980.1	3021.34	3053.1	3067.72	3103.18	3156.81	3171.72	3197.61	3223.59	3246.92
25	0	140.698	307.929	460.304	635.405	786.297	853.982	920.878	1076.3	1230.11	1263.29	1307.53	1448.76	1584.47	1627.03	1713.42	1892.83	1956.35	2040.14	2128.78	2254.95	2290.73	2416.07	2538.15	2585.07	2703.08	2846.5	2913.57	2975.08	3103.41	3193.52	3271.16	3363.93	3449.72	3521.4	3628.9	3709.38	3766.67	3837.63	3901.57	3960.9	4008.76	4075.82	4129.34	4190.57	4251.22	4316.3	4367.4	4412.25
26	0	302.453	535.834	627.739	762.787	857.745	940.501	948.394	985.537	1070.76	1129.23	1191.45	1214.89	1266.32	1314.69	1350.14	1387.47	1421.57	1445.04	1472.62	1496.61	1511.67	1527.78	1534.64	1583.76	1605.88	1637.63	1687.06	1743.32	1806.33	1867.38	1950.17	2032.01	2098.58	2175.6	2251.89	2313.66	2389.28	2464	2521.99	2591	2648	2696.89	2740.37	2783.35	2818.89	2842.27	2866.27	2884.43
27	0	350.189	465.101	554.528	632.299	712.131	840.189	860.779	942.139	1091.24	1140.15	1225.77	1361.96	1404.7	1677.57	1827.93	1954.03	2094.65	2270.96	2353.41	2528.22	2568.47	2681.52	2793.89	2854.34	2973.38	3028.57	3096.49	3196.85	3216.15	3274.72	3313.79	3333.89	3381.98	3404.16	3448.88	3471.76	3505.82	3547.05	3560.67	3607.42	3621.83	3648.5	3676.54	3687.28	3706.98	3727.25	3734.78	3760.79
28	0	344.902	565.301	700.363	838.611	886.162	1108.93	1201.89	1371.16	1602.8	1732.81	1909.95	2038.51	2284.75	2428.4	2635.36	2902.14	2986.29	3225.87	3441.2	3527.59	3728.68	3771.79	3935.06	3989.57	4100.83	4159.3	4231.94	4305.76	4352.83	4403.43	4466.86	4487.17	4534.54	4575.19	4604.97	4640.78	4678.88	4709.89	4741.48	4778.87	4815.19	4829.46	4859.62	4879.75	4895.24	4914.75	4928.57	4949.99
29	0	174.034	215.861	247.916	276.378	321.385	335.842	361.526	447.355	576.111	613.571	743.583	788.348	960.855	1015.06	1187.06	1295.93	1425.57	1514.87	1608.74	1701.34	1768.52	1851.24	1921.74	2046.13	2114.83	2248.15	2363.4	2439.93	2522.57	2582.04	2620.07	2676.65	2717.47	2753.59	2800.24	2830.61	2866.38	2912.31	2951.27	2992.07	3029.15	3055.88	3097.52	3116.61	3139.37	3162.68	3170.79	3181.18
30	0	171.69	276.347	407.123	489.461	682.811	784.341	882.184	944.523	1013.43	1064.65	1125.46	1149.21	1166.4	1206.25	1258.76	1275.17	1346.28	1480.91	1559.96	1611.15	1637.37	1709.8	1733.16	1750.67	1803.56	1859.84	1899.13	1938.15	1970.49	1987.48	2020.99	2041.87	2086.53	2116.05	2156.6	2195.29	2198.95	2222.9	2256.52	2265.34	2298.55	2317.42	2340.54	2357.77	2358.14	2368.78	2381.05	2397.36
31	0	49.4534	141.637	268.513	283.131	399.08	449.975	541.732	641.631	666.148	690.685	734.6	765.815	800.256	855.541	898.749	965.277	1054.27	1152.21	1239.65	1322.15	1409.77	1509.59	1596.58	1685.17	1751.21	1813.97	1890.12	1974.9	2037.24	2116.72	2162.46	2234.04	2283.97	2366.36	2422.85	2473.01	2531.12	2574.29	2628.62	2646.63	2692.29	2729.87	2768.35	2816.45	2851.52	2891.58	2923.3	2966.43
32	0	56.7562	232.623	317.906	502.644	900.393	1183.47	1362.16	1759.34	2106.3	2328.32	2734.89	2999.7	3010.94	3214.91	3584.15	3667.62	3962.81	4215.83	4486.31	4539.59	4835.63	5012.64	5155.41	5259.31	5481.5	5566.03	5680.29	5778.44	5901.67	5980.25	6056.72	6145.34	6209.33	6279.03	6321.25	6403.53	6449.78	6503.18	6590.41	6692.24	6740.25	6815.05	6891.34	6968.55	7020.66	7087.09	7120.79	7161.4
33	0	208.72	400.421	616.567	720.138	952.795	1123.19	1163.02	1243.66	1298.24	1384.57	1460.53	1637.95	1697.15	1856.75	2025.73	2112.33	2204.29	2392.47	2536.73	2605.99	2737.58	2912.88	2992.87	3093.6	3189.79	3264.88	3295.39	3366.89	3436.02	3491.74	3545.06	3605.73	3673.18	3741.19	3798.54	3868.28	3917.43	3961.02	4019.26	4083.91	4117.3	4172	4202.18	4247.36	4281.66	4323.18	4364.38	4413.91
34	0	452.36	757.049	917.432	970.346	1040.08	1169.64	1350.07	1395.57	1427.05	1470.29	1557.17	1607.77	1667.18	1692.63	1805.33	1848.86	1917.51	1992.83	2075.49	2126	2168.67	2223.58	2239.44	2287.27	2296.65	2333.4	2358.6	2410.97	2434.2	2456.36	2516.62	2560.72	2598.44	2627.01	2692.38	2718.81	2754.93	2780.02	2826.83	2847.56	2857.54	2878.65	2898.91	2919.92	2928.04	2944.32	2974.36	2993.47
35	0	244.751	366.686	444.561	503.991	587.428	691.309	854.843	905.015	992.706	1112.32	1265.31	1323.93	1400.9	1447.91	1614.61	1650.26	1789.26	1904.34	1930.34	2064.04	2181.43	2214.79	2343.72	2394.82	2475.52	2562.28	2661.35	2760.99	2795.25	2908.68	2968.17	3016.51	3092	3132.37	3198.16	3255.55	3314.81	3377.84	3394.3	3449.59	3482.66	3525.18	3575.01	3593.88	3623.33	3652.12	3687.95	3724.63
36	0	130.876	300.426	311.954	609.256	757.05	989.646	1179.92	1252.33	1379.64	1618.66	1662.59	1814.06	2082.01	2135.51	2330.22	2487.51	2550.54	2809.35	2938.16	3008.48	3141.15	3255.83	3324.78	3367.21	3426.16	3459.81	3494.55	3520.42	3553.27	3581.27	3607.7	3643.71	3654.17	3699.28	3730.19	3764.17	3815.64	3869.16	3922.43	3976.44	4037.01	4098.08	4130.18	4206.54	4240.32	4284.08	4342.34	4367.77
37	0	399.365	721.138	1120.42	1301.51	1590.17	1740.21	1882.88	2008.37	2141.32	2364.11	2493.98	2551.92	2573.04	2642.28	2685.14	2798.23	2827.62	2949.79	3071.94	3085.35	3205.05	3341.52	3414.99	3516.99	3666.98	3793.52	3847.55	3956.27	4011.34	4108.55	4135.28	4215.28	4241.78	4324.69	4364.83	4450.23	4484.61	4532.5	4546.8	4624.46	4692.63	4724.57	4775.2	4828.2	4856.01	4916.07	4980.85	4996.7
38	0	260.908	393.842	553.365	644.617	739.676	904.644	969.944	1087.66	1112.48	1289.71	1441.6	1493.13	1570.87	1696.82	1728.08	1808.23	1852.01	1899.53	1936.35	2030.55	2093.1	2115.62	2143.34	2186.03	2224.87	2270.16	2308.42	2332.35	2369.99	2417.83	2434.89	2472.27	2499.56	2544.7	2559.3	2606.8	2633.8	2666.3	2679.83	2718.25	2737.16	2764.33	2772.36	2795.37	2800.68	2824.8	2835.1	2844.58
39	0	163.112	253.961	398.687	479.291	582.702	703.127	866.018	955.156	1010.44	1133.53	1203.71	1350.67	1437.18	1511.27	1663.5	1768.87	1835.64	1954.58	2011.44	2067.15	2196.88	2295.19	2372.81	2405.19	2431.34	2503.02	2514.93	2608.14	2617.56	2660.78	2716.83	2738.62	2793.7	2804.1	2818.75	2866.5	2887.69	2918.92	2934.64	2939.95	2968.93	2985.32	3009.99	3029.1	3035.22	3060.76	3080.4	3080.61
40	0	83.3021	307.997	415.038	442.31	704.946	815.714	942.394	1089.95	1216.11	1350.47	1449.17	1546.83	1703.88	1802.16	1919.13	1978.07	2044.94	2143.62	2240.07	2357.83	2374.78	2449.17	2530.84	2552.58	2586.27	2626.92	2662.84	2699.27	2731.18	2781.27	2842.25	2868.48	2930.28	2950.13	2985.21	3010.55	3024.56	3045.44	3080.17	3088.1	3118.31	3167.63	3176.1	3216.92	3257.16	3267.32	3310.17	3330.62
41	0	314.456	556.576	698.679	966.726	1219.99	1378.06	1513.21	1592.28	1689.86	1877.15	1961.21	2051.55	2108.81	2158.9	2277.29	2315.83	2359.12	2469.73	2497.72	2582.69	2620.23	2717.77	2729.5	2757.55	2809.09	2830.15	2868.71	2893.41	2919.31	2935.25	2942.76	2955.12	2965.03	2965.19	2975.02	2996.6	3000.31	3026.12	3038.88	3062.23	3094.91	3125.33	3154.16	3166.33	3201.06	3216.89	3246.84	3270.58
42	0	270.741	443.196	536.477	692.856	819.247	910.847	1081.94	1178.25	1196.32	1327.64	1442.15	1496.56	1615.88	1696.03	1721.6	1797.41	1879.63	1930.28	1964.29	1987.29	2013.85	2103.58	2159.02	2193.2	2212.52	2279.81	2321.22	2339.04	2370.02	2401.26	2408.56	2440.82	2468.97	2493.38	2526.32	2571.22	2575.78	2617.6	2646.44	2681.41	2704.56	2738.38	2760.94	2799.29	2818.12	2847.23	2872.12	2908.83
43	0	26.6337	123.952	274.944	325.358	473.283	587.433	608.617	662.176	753.164	831.606	945.411	1068.18	1162.06	1220.57	1348.27	1468.18	1549.55	1692.21	1752.66	1797.17	1863.95	1903.87	1961.36	2063.08	2112.86	2141.01	2211.09	2297.89	2327.57	2365.63	2396.52	2414.51	2426.61	2447.72	2470.64	2477.5	2487.9	2499.06	2523.21	2538.35	2554.11	2574.19	2587.59	2606.19	2629.49	2655.05	2659.65	2677.47
44	0	185.051	373.446	524.522	594.147	647.872	762.105	849.336	899.761	918.163	934.189	950.865	989.342	1037.55	1068.09	1150	1230.96	1285.17	1348.88	1415.4	1462.19	1530.44	1557.33	1608.33	1626.34	1654.77	1695.26	1719.82	1759.49	1808.6	1838.88	1858.09	1884.41	1926.26	1948.96	1979.47	2018.59	2044.19	2048.58	2062.53	2072.32	2084.64	2091.39	2099.47	2100.47	2116.39	2130.29	2138.38	2153.49
45	0	245.499	426.141	513.381	622.364	695.788	760.732	869.474	926.269	996.666	1103.31	1239.75	1248.62	1355.85	1461.76	1478.96	1643.1	1772.4	1820.66	2002.9	2183.1	2228.82	2353.39	2473.58	2528.15	2609.75	2671.71	2703.8	2736.57	2767.3	2795.99	2845.08	2853.77	2880.82	2913.44	2922.59	2963.8	2978.8	2996.34	3017.43	3026.13	3046.15	3066.42	3069.13	3076.97	3078.19	3083.3	3101.08	3115.41
46	0	82.7071	106.758	118.043	136.014	166.125	192.047	304.67	384.008	451.023	492.424	566.788	598.546	668.538	722.184	769.989	786.869	798.51	807.11	839.539	864.499	909.865	925.262	949.271	968.88	992.248	1028.76	1054.38	1067.83	1096.41	1108.75	1134.35	1154.65	1170.84	1189.42	1207.67	1216.67	1235.28	1241.22	1257.22	1272.37	1281.01	1292.12	1302.79	1308.14	1325.17	1337.36	1360.56	1378.55
47	0	275.487	460.518	636.737	712.476	851.203	1013.26	1107.73	1224.65	1317.67	1401.79	1498.11	1576.25	1649.41	1689.02	1762.47	1783.49	1870.9	1875.36	2000.89	2134.36	2156.7	2282.54	2452.79	2535.86	2576.11	2665.95	2780.04	2840.63	2889.01	2979.65	3034.63	3057.17	3103.54	3150.51	3184.05	3206.17	3230.29	3256.59	3274.24	3300.7	3306.59	3320.96	3339.31	3363.81	3387.77	3411.16	3419.13	3433.25
48	0	275.661	370.079	542.835	694.779	810.246	884.385	1041.4	1185.53	1244.46	1338.82	1463.76	1527.14	1559.3	1650.33	1806.68	1925.05	2042.71	2192.68	2236.69	2266.56	2313.99	2426.82	2485.88	2554.29	2646.69	2736.17	2793.57	2821.02	2863.86	2954.27	3010.15	3065.56	3098.27	3170.04	3261.49	3274.36	3317.92	3325.48	3374.83	3390.17	3425.95	3443.12	3475.94	3508.15	3534.32	3560.32	3598.42	3624.89
49	0	194.286	276.22	406.63	444.473	588.163	668.236	801.294	855.468	913.28	999.202	1034.43	1081.54	1105.52	1136.91	1194.74	1255.78	1290.96	1376.7	1413.75	1489.84	1537.69	1600.71	1649.65	1699.74	1726.52	1734.26	1748.5	1766.31	1782.91	1797.11	1809.57	1846.45	1877.98	1892.36	1903.13	1927.85	1950.78	1961.51	1969.49	1982.35	1997.73	2017.54	2020.4	2028.96	2040.25	2061.53	2069.03	2076.6
50	0	154.966	211.419	303.321	336.955	395.022	453.018	513.755	540.122	557.442	594.012	609.583	661.377	689.638	712.553	786.472	836.748	895.357	954.297	989.352	1036.47	1084.04	1134.87	1158.01	1187.52	1222.72	1250.01	1265.85	1289.82	1293.07	1321.23	1346.52	1356.23	1375.42	1385.59	1416.95	1432.69	1445.19	1463.15	1473.48	1496.61	1500.3	1511.86	1524.05	1533.93	1552.78	1556.77	1562.75	1572.61
51	0	293.787	464.152	548.832	636.736	702.145	749.328	839.249	908.547	992.718	1081.83	1197.36	1226.68	1276.69	1284.64	1331.76	1373.16	1431.56	1475.82	1510.25	1546.05	1592.85	1651.56	1722.09	1748.43	1809.17	1871.84	1925.07	1989.32	2015.76	2056.41	2099.62	2126.99	2181.98	2191.15	2211.79	2229.85	2237.98	2260.87	2269.63	2286.2	2308.77	2328.93	2345.76	2353.86	2366.57	2380.78	2388.03	2407.43
52	0	255.549	323.516	420.629	541.776	639.66	723.109	835.797	965.253	997.217	1162.47	1272.91	1375.18	1527.51	1679.47	1858.44	1907.76	2001.55	2086.63	2204.81	2216.11	2356.05	2474.37	2501.29	2595.79	2667.05	2687.88	2760.51	2857.83	2880.32	2959.35	3046.57	3072.53	3106.62	3154.21	3162.87	3214.69	3257.47	3282.03	3342.91	3385.91	3404.74	3441.4	3468.8	3500.31	3516.94	3529.42	3545.72	3570.29
53	0	177.255	255.069	313.168	397.762	604.64	860.884	1086.77	1214.19	1270.64	1330.83	1476.28	1509.82	1601.98	1683.31	1749.03	1820.69	1903.49	1914.27	1941.62	2012.39	2097.97	2166.21	2194.88	2242.49	2281.85	2324.73	2419.38	2430.79	2505.35	2548.82	2618.72	2623.97	2673.02	2698.35	2712.25	2735.47	2748.69	2788.69	2809.43	2817.3	2847.48	2876.16	2883.9	2905.12	2935.32	2944.82	2960.4	2976.88
54	0	225.309	365.903	423.615	572.371	677.297	741.116	818.355	855.327	890.005	905.255	964.47	1046.16	1102.74	1167.98	1279.53	1334.92	1350	1492.6	1621.63	1663.94	1735.34	1834.68	1861.94	1945.04	1980.97	2033.47	2038.57	2077.72	2092.77	2154.72	2205.3	2234.12	2295.15	2318.89	2330.5	2384.89	2437.22	2452.79	2506.31	2529.28	2545.6	2584.52	2614.45	2644.9	2670.69	2691.1	2702.61	2737.35
55	0	319.786	436.13	570.474	724.312	794.426	855.044	983.594	1197.93	1371.34	1454.78	1553.82	1740.39	1902.05	1970.3	2065.43	2108.52	2177.36	2217.06	2272.55	2308.22	2333.33	2382.26	2453.67	2531.22	2581.66	2601.7	2676.68	2756.52	2794.74	2832.41	2911.21	2967.89	3015.9	3045.69	3106.22	3138.39	3179.55	3212.78	3253.81	3296.46	3310.26	3330.99	3365.43	3407.97	3415.35	3431.49	3442.17	3460.54
56	0	412.203	508.253	580.341	733.9	935.079	1064.51	1274.93	1504.07	1575.59	1685.18	1754.62	1900.39	1934.48	2153.63	2345.39	2464.96	2493.85	2633.49	2788.9	2944.24	3008.16	3108.49	3218.13	3319.05	3378.81	3393.46	3424.47	3494.82	3528.12	3565.57	3606.47	3632.78	3651.22	3685.23	3713.89	3735.5	3788.59	3806.34	3835.02	3874.29	3938.47	3963	4004.86	4057.5	4114.17	4131.69	4174.49	4225.6
57	0	307.026	427.585	661.619	809.992	1059.66	1324.53	1418.13	1527.48	1678.7	1783.03	1944.89	2027.9	2144.41	2299.55	2322.2	2430.72	2573.43	2710.13	2770.28	2977.46	3184.25	3318.05	3487.06	3671.59	3917.3	4098.2	4208.99	4436.69	4539.5	4731.87	4812.54	4970.88	5095.84	5215.01	5342.9	5405.66	5556.19	5624.94	5705.76	5726.98	5851.55	5931.76	5960.56	6012.05	6056.15	6112.76	6134.54	6199.8
58	0	109.303	137.905	186.209	313.043	500.668	588.582	792.115	1023.97	1229.12	1272.59	1479.21	1556.87	1660.1	1770.37	1906.02	2030.18	2115.96	2214.99	2362.51	2522.14	2607.92	2735.3	2819.51	2935.81	2983.61	3105.53	3171.71	3254.65	3288.36	3397.2	3452.48	3507.99	3566.9	3633.78	3669.29	3712.55	3753.19	3776.7	3791.87	3809.22	3836.34	3862.55	3900.3	3910.91	3942.96	3952.63	3984.39	4005
59	0	347.048	643.121	889.169	1122.89	1361.67	1468.88	1645.28	1731.37	1903.18	1931.43	2057.39	2106.91	2167.22	2263	2287.98	2385.55	2456.81	2576.78	2695.48	2761.13	2833.72	2839.62	2879.94	2915.97	2959.55	2996.22	3025.25	3071.65	3115.93	3164.33	3227.79	3277.7	3336.94	3380.29	3437.92	3469.8	3518.04	3558.1	3591.81	3638.03	3655.1	3698.8	3719.81	3759	3785.16	3824.96	3844.81	3886.08
60	0	465.275	609.89	828.136	892.421	958.767	1138.95	1276.47	1349.5	1455.05	1462.66	1515.22	1559.5	1663.81	1734.78	1760.34	1790.49	1853.17	1941.32	1977.61	2024.62	2083.97	2167.55	2226.12	2291.58	2382.08	2465.81	2514.81	2597.26	2690.19	2736.71	2798.71	2873.44	2945.1	2971.03	3026.47	3068.83	3107.03	3118.63	3163.69	3180.94	3207.49	3225.34	3266.71	3276.96	3304.53	3327.1	3360.92	3369.16
61	0	833.105	918.045	1291.37	1535.85	1693.53	1978.53	2141.58	2327.03	2477.31	2684.22	2913.86	3032.73	3203.62	3362.99	3530.36	3722.19	3809.83	3932.6	4098.29	4212.62	4307.71	4392.17	4503.27	4642.59	4732.86	4745.06	4817.09	4890.55	4933.96	4974.23	4999.49	5012.81	5053.17	5093.96	5125.25	5146.36	5156.63	5177.07	5205.98	5227.7	5230.45	5251.79	5286.09	5335.57	5379.01	5406.33	5445.09	5480.58
62	0	657.446	735.344	1044.96	1223.54	1334.82	1532.47	1618.63	1690.9	1770.96	1854.77	1902.71	1971.12	2047.62	2130.75	2224.59	2286.1	2309.19	2333.94	2371.35	2395.15	2440.27	2498.38	2538.59	2547.61	2568.5	2591.25	2660.38	2732.86	2764.77	2793.8	2798.74	2831.52	2860.81	2867.12	2875.79	2892.91	2917.5	2936.77	2977.76	2996.47	3024.02	3059.26	3089.09	3127.41	3152.1	3187.95	3217.63	3248.69
63	0	654.841	844.663	993.955	1158.82	1264.93	1353.95	1469.55	1633.35	1650.14	1828.91	1913.53	2052.37	2260.27	2432.98	2611.06	2767.98	3005.91	3103.82	3353.86	3490.56	3529.12	3686.09	3706.64	3800.22	3884.4	3938.56	4042.21	4045.29	4135.2	4173.06	4204.57	4295.21	4325.14	4386.09	4439.67	4469.65	4545.22	4560.96	4628.55	4688.25	4734.82	4807.24	4810.7	4886.03	4918.24	4968.99	5023.73	5052.4
64	0	257.796	399.991	459.856	526.589	566.94	635.297	685.959	784.934	895.578	1022.42	1085.98	1118.94	1198.29	1263.91	1302.02	1356.43	1404.71	1459.86	1479.69	1549.72	1638.47	1702.39	1794.97	1881.55	1978.77	2067.81	2147.4	2244.29	2325.92	2401.05	2486.66	2568.23	2623.98	2688.63	2765.16	2813.02	2867.05	2936.22	2984.11	3029.87	3098.39	3142.77	3178.17	3245.84	3279.02	3319.64	3367.18	3401.13
65	0	115.161	264.515	329.082	557.519	646.792	722.118	918.827	994.632	1159.41	1286.7	1352.65	1462.76	1692.02	1751.25	1898.61	2069.36	2214.89	2324.22	2534.82	2662.24	2741.93	2920.88	3031.36	3085.67	3210.38	3317.44	3404.16	3486.78	3556.87	3621.83	3688.72	3759.8	3799.7	3846.51	3875.42	3909.25	3938.24	3951.07	3984.25	3998.34	4017.92	4025.18	4032.3	4046.57	4060.95	4062.39	4076.95	4094.79
66	0	281.643	473.784	781.987	862.861	1185.84	1396.92	1492.59	1595.06	1769.27	1990.12	2045.4	2200	2236.89	2328.66	2366.78	2506.75	2622.55	2696.01	2873.62	2928.01	3012.19	3072.93	3175.01	3203.07	3289.76	3372.35	3414.67	3478.68	3584.14	3626.04	3663.36	3727.1	3798.55	3839.21	3901.69	3924.98	3962.31	3999.12	4042.02	4064.25	4118.71	4144.75	4174.45	4190.61	4216.29	4236.58	4249.81	4250.69
67	0	242.724	474.103	587.455	718.124	817.025	938.719	1024.87	1100.56	1231.22	1269.33	1303.03	1336.14	1385.09	1477.68	1515.25	1562.19	1605.35	1647.41	1692.51	1744.47	1797.81	1869.88	1912.33	1951.77	1997.03	1998.83	2021.34	2050.55	2093.11	2117.05	2145.39	2162.26	2193.45	2211.24	2231.68	2239.55	2253.79	2270.48	2287.5	2304.62	2312.55	2332.21	2347.17	2362.19	2384.17	2400.04	2417.74	2433.29
68	0	40.5571	235.347	421.255	476.429	708.587	865.3	1003.83	1208.12	1289.01	1362.57	1440.32	1483.03	1571.87	1648.29	1751.98	1840.41	1943.99	2053.47	2204.78	2294.52	2408.17	2564.96	2705.33	2811.99	2917.13	3049.34	3187.25	3263.89	3365.29	3469.06	3574.62	3677.3	3785.63	3906.44	4013.95	4101.46	4219.79	4323.58	4422.38	4514.05	4592.24	4697.49	4808.16	4874.7	4970.4	5067.43	5136.56	5219.95
69	0	374.947	563.516	758.562	857.547	947.739	1049.14	1115.93	1205.95	1252.03	1318.16	1336.64	1410.53	1444.65	1486.98	1507.07	1516.79	1527.63	1537.5	1566.45	1572.8	1612.04	1630.04	1661.97	1691.68	1697.4	1717.22	1738.5	1745.98	1768.71	1790.6	1808.05	1826.86	1861.56	1891.1	1923.49	1968.07	1995.38	2026.92	2068.36	2093.06	2129.11	2152.94	2188.39	2202.31	2240.62	2256.71	2283.33	2300.91
70	0	462.821	568.649	805.081	805.698	955.122	991.267	1103.45	1136.61	1223.01	1272.6	1328.77	1386.89	1401.92	1437.16	1467.28	1480.72	1507.1	1534.53	1576.47	1610.09	1629.78	1676.17	1718.91	1726.08	1771.55	1822.6	1831.91	1867.62	1890.58	1914.67	1947.22	1960.52	1979.93	2010.59	2045.49	2061.72	2096.21	2124.28	2147.56	2167.49	2194.84	2224.23	2238.58	2264.17	2283.85	2304.45	2324.53	2351.34
71	0	380.653	401.658	621.77	781.857	862.189	1085.7	1220.96	1336.58	1508.18	1554.7	1652.1	1714.63	1819.89	1979.37	1998.05	2149.75	2281.91	2343.67	2536.07	2638.74	2742.52	2926.68	3013.6	3065.6	3098.16	3186.54	3314.52	3377.69	3477.37	3554.92	3584.03	3658.49	3670.46	3742.62	3800.17	3831.94	3908.8	3938.23	3992.44	4047.47	4067.12	4121.27	4145.15	4184.51	4234.66	4248.95	4276.53	4308.83
72	0	73.1099	278.362	506.094	603.782	757.469	815.005	860.841	918.952	1020.94	1125.97	1221.89	1252.23	1306.23	1354.21	1476.51	1584.18	1615.89	1697.84	1766.85	1802.45	1889.45	1996.53	2051.87	2145.26	2223.63	2244.61	2285.76	2335	2367.71	2411.97	2464.9	2505.51	2533.74	2558.78	2586.82	2613.08	2622.46	2636.43	2643.4	2654.9	2668.92	2672.31	2676.76	2688.89	2703.63	2710.94	2717.56	2730.98
73	0	203.978	386.036	521.431	648.624	819.919	950.554	1175.22	1310.71	1486.91	1556.87	1593.39	1675.88	1792.35	1857.13	2067.16	2186.64	2279.41	2480.96	2551.61	2677.18	2773.66	2867.93	2934.49	3004.6	3054.67	3099.78	3136.45	3175.64	3203.84	3250.99	3262.69	3288	3313.75	3329.15	3364.67	3398.46	3411.89	3446.2	3464.8	3493.67	3524.9	3536.74	3565.76	3571.82	3594.1	3607.63	3629.99	3643.66
74	0	23.8593	151.887	253.182	300.504	387.301	533.3	760.167	861.81	967.756	1129.96	1253.7	1457.67	1573.97	1738.2	1835.07	1968.87	2004.05	2124.28	2144.89	2319.85	2416.85	2566.82	2600.66	2668.57	2703.1	2767.08	2818.13	2861.15	2875.51	2888.03	2913.86	2934.46	2951.4	2974.71	2989.83	3015.79	3045.3	3076.32	3082.43	3106.89	3128.68	3151.75	3177.49	3216.6	3236.52	3247.75	3275.55	3297.42
75	0	141.799	229.806	309.313	372.858	385.107	493.963	589.309	662.54	740.725	819.414	877.079	904.968	939.186	1002.93	1006.49	1059.64	1077.14	1140.88	1195.25	1269.57	1300.82	1421.1	1469.18	1540.27	1577.86	1652.67	1737.89	1789.28	1872.82	1929.77	1962.79	1993.6	2026.64	2047.61	2081.69	2120.4	2143.61	2151.16	2155.5	2166.9	2168.31	2173.9	2182.11	2194.69	2209.94	2221.81	2231.99	2246.72
76	0	309.314	536.236	636.37	700.447	811.652	924.087	1049.98	1149.09	1225.95	1264.1	1317.98	1393.36	1436.33	1452.16	1487.13	1561.28	1613.58	1676.15	1722.75	1789.12	1832.5	1842.47	1871.56	1926.99	1955.5	1989.09	2013.38	2023.81	2079.05	2121.05	2150.63	2175.19	2190.67	2230.48	2270.2	2295.13	2320.98	2354.33	2391.55	2404.83	2424.48	2446.28	2475.09	2491.56	2516.64	2530.67	2543.79	2582.9
77	0	340.309	452.61	686.072	821.949	1001.73	1225.59	1526.44	1658.6	1874.18	1914.51	2039.73	2137.63	2163.97	2214.86	2282.14	2290.13	2377.93	2411.64	2420.71	2438.94	2479.17	2496.68	2559.53	2602.37	2622.27	2662.33	2672.23	2700.77	2716.35	2755.51	2775.99	2795.56	2823.78	2849.65	2876.63	2889.03	2914.95	2929.59	2939.57	2961.49	2981.34	2992.77	3017.29	3035.38	3046.01	3080.53	3096.04	3122.86
78	0	172.358	363.193	581.643	694.843	793.767	851.989	928.35	978.422	1074.61	1198.61	1231.98	1411.06	1581.27	1701.15	1917.44	2100.65	2184.24	2264.8	2399.4	2565.31	2739.22	2853.15	2953.49	3077.34	3153.7	3156.57	3264.88	3408.33	3464.65	3497.41	3573.62	3675.21	3711.8	3769.87	3843.66	3878.63	3884.24	3908.66	3933.84	3941.39	3950.03	3971.86	3981.01	3997.71	4012.66	4027.7	4047.45	4051.45
79	0	349.61	570.936	789.465	802.263	888.863	997.298	1065.39	1100.73	1242.84	1418.3	1491.53	1537.85	1663.97	1747.72	1802.87	1872.86	1905.63	1977.32	2011.58	2056.33	2095.24	2112.61	2125.95	2161.23	2187.72	2190.19	2219.6	2233.73	2270.68	2298.6	2334.86	2343.47	2358.78	2379.91	2405.77	2419.21	2425.9	2457.1	2473.33	2497.85	2513.11	2529.79	2541.48	2560.51	2575.79	2581.15	2591.95	2605.53
80	0	629.301	789.728	845.936	1026.69	1240.23	1384.93	1567.35	1646.3	1663.66	1710.54	1739.9	1773.14	1825.39	1899.53	1930.31	1975.1	2016.37	2058.77	2081.41	2146.61	2151.66	2233.59	2310.13	2333.91	2411.07	2524.46	2588.02	2624.87	2731.5	2848.01	2856.88	2937.48	3005.08	3071.97	3097.83	3175.48	3200.82	3268.62	3311.3	3355.15	3389.34	3449.2	3482.26	3507.33	3544.2	3564.39	3590.3	3603.24
81	0	72.7146	229.651	323.869	428.224	553.741	656.483	846.229	983.253	1154.48	1255.2	1297.98	1309.91	1439.32	1545.73	1587.61	1661.63	1710.9	1747.9	1849.84	1938.46	1982.46	2058.62	2149.88	2196.81	2267.96	2329.46	2369.68	2400.54	2439.71	2465.99	2478.46	2502.59	2532.08	2559.55	2577.54	2594.27	2608.02	2650.02	2664.62	2686.47	2698.34	2730.37	2757.42	2773.19	2785.05	2807.98	2832.57	2853.44
82	0	253.043	303.405	370.317	419.166	567.709	677.904	759.674	851.023	925.411	1013.93	1107.63	1196.41	1291.63	1354.99	1382.66	1404.87	1490.13	1563.2	1578.54	1630.62	1666.11	1707.64	1755.55	1783.4	1845.89	1921.03	1938.68	1989.64	2047.15	2079.91	2103.41	2147.82	2168.8	2191.32	2226.11	2244.06	2272.9	2311.25	2319.31	2359.46	2390.11	2412.12	2443.78	2487.66	2502.15	2535.68	2564.84	2587.08
83	0	641.232	765.029	831.894	1032.26	1089.07	1195.11	1313.79	1470.28	1578.47	1666.9	1782.23	1858.39	1992.63	2069.57	2174.69	2213.22	2269.35	2369.17	2437.09	2545.31	2591.71	2653.94	2693.7	2779.77	2832.34	2900.55	2918.41	2929.7	2982.61	3001.25	3067.68	3101.75	3143.98	3195.01	3229.39	3287.82	3309.88	3357.13	3387.85	3448.57	3472.49	3512.33	3552.65	3569.28	3624.99	3638.26	3688	3692.07
84	0	123.69	153.341	254.001	326.079	492.357	674.917	734.915	910.474	1133.32	1272.37	1391.33	1527.95	1634.85	1688.93	1756.34	1862.91	1895.71	1952.3	1999.49	2099.74	2127.1	2198.4	2266.42	2337.59	2392.44	2434.07	2491.23	2526.83	2556.83	2624.33	2669.56	2703.08	2745.4	2783.88	2823.68	2883.35	2923.51	2974.44	3005.04	3038.19	3054.56	3089.54	3103.53	3149.72	3173.63	3200.84	3247.7	3276.11
85	0	206.75	383.419	571.611	662.347	748.388	872.19	935.728	982.527	1018.73	1058.83	1133.58	1209.41	1303.01	1452.92	1531.62	1628.73	1677.81	1794.03	1955.18	2029.6	2092.06	2137.15	2242.3	2280.07	2402.95	2517.89	2592.59	2642.72	2720.62	2752.21	2815.14	2855.48	2914.65	3001.02	3048.68	3130.26	3205.17	3287.01	3356.26	3423.34	3498.7	3567.54	3614.74	3677.6	3738.87	3759.4	3790.59	3837
86	0	507.671	708.27	893.229	939.779	1010.73	1133.99	1247.04	1397.53	1433.27	1486.45	1628.82	1710.81	1714.72	1751.78	1813.88	1835.24	1892.62	1937.76	1988.66	2007.98	2014.72	2052.38	2077.64	2114.94	2146.83	2182.35	2201.51	2210.26	2234.29	2256.06	2281.7	2320.82	2335.95	2362.4	2372.85	2398.35	2410.56	2412.04	2448.1	2460.12	2476.54	2486.51	2493.58	2514.96	2525.4	2553.59	2563.36	2581.99
87	0	134.51	178.075	260.876	300.391	332.172	411.908	553.787	697.631	788.917	855.073	945.177	1020.2	1087.91	1137	1188.24	1272.16	1331.34	1456.59	1522.13	1569.35	1578.8	1629.72	1637	1658.45	1692.64	1718.39	1744.62	1776.73	1807.53	1829.64	1838.65	1862.95	1876.42	1898.23	1937.06	1963.19	1983.23	1989.08	2007.02	2025.97	2038.3	2069.46	2076.54	2094.41	2111.28	2121.73	2145.36	2161.07
88	0	303.116	431.661	555.872	711.624	741.777	794.356	840.67	857.165	898.677	927.934	957.588	1006.01	1031.49	1045.93	1068.95	1132.16	1197.37	1215.29	1277.87	1388.4	1452.43	1520.33	1640.76	1681.33	1734.36	1798.33	1851.12	1869.59	1912.22	1941.72	1956.46	1983.43	1993.06	1998.71	2007.66	2019.02	2032.4	2039.92	2053.53	2062.49	2086.9	2112.54	2118.68	2148.02	2167.93	2185.11	2206.24	2213.18
89	0	251.606	542.58	665.006	801.309	938.07	1010.64	1066.38	1129.17	1190.69	1246.85	1373.62	1496.45	1601.39	1615.55	1726.03	1781.41	1828.35	1915.82	2007.31	2040.62	2060.15	2129.53	2199.51	2245.6	2336.44	2426.54	2503.12	2552.97	2648.52	2745.2	2803.96	2875.41	2946.09	3021.87	3086.01	3159.57	3219.88	3260.98	3319.26	3364.5	3415.55	3475.54	3524.09	3546.79	3583.45	3613.22	3628.44	3651.61
90	0	272.345	412.654	595.033	614.352	739.524	813.554	869.262	1096.04	1324.76	1526.8	1754.63	1869.54	2041.32	2132.46	2325.19	2404.45	2570.26	2573.67	2744.52	2769.68	2956.72	3076.82	3123.61	3175.47	3311.07	3398.09	3499.86	3588.54	3617.35	3655.73	3687.54	3724.56	3765.77	3806.51	3853.81	3899.96	3951.06	4010.55	4051.27	4096.69	4143.92	4178.07	4258.88	4328.33	4377.02	4428.29	4469.11	4516.71
91	0	201.871	347.133	412.2	578.452	686.777	709.041	945.712	1194.39	1296.52	1444.39	1538.98	1585.45	1774.76	1915.02	1988.49	2172.9	2310.07	2434.28	2540.98	2722.91	2878.17	2939.3	3041.78	3178.59	3283.08	3392.01	3479.22	3562.04	3629.73	3709.68	3766.53	3835.96	3865.78	3946.16	3989.31	4039.84	4051.08	4117.06	4136.34	4188.68	4214.55	4270.24	4287.8	4335.38	4360.27	4406.04	4442.31	4494.23
92	0	214.808	376.109	428.132	445.623	473.51	521.477	574.405	631.763	671.204	693.891	749.431	801.886	842.681	888.772	917.45	969.334	1047.66	1073.72	1123.37	1221.77	1275.63	1308.38	1381.17	1434.9	1487.81	1526.86	1587.6	1605.66	1628.02	1666.89	1676.54	1702.6	1725.88	1736.94	1758.83	1778.36	1790.82	1811.56	1822.65	1836.75	1844.64	1867.21	1881.74	1898.2	1914.79	1936.47	1943.81	1963.5
AP
1	0	809.145	1052.83	1465.27	1717.93	1841.93	2060.11	2178.35	2278.13	2385.9	2660.02	2772.29	2847.14	2927.55	3052.78	3079	3191.09	3228.87	3273.37	3339.11	3401.05	3447.09	3468.67	3532.28	3562.27	3611.72	3638.57	3697.3	3714.36	3742.4	3789.66	3815.34	3849.42	3872.17	3910.42	3932.94	3966.02	4001.71	4026.2	4071.51	4091.27	4129.78	4148.35	4188.07	4197.25	4234.78	4245.09	4257.83	4290.88
2	0	388.051	921.599	1332.59	1525.03	1687.82	1788.31	1999.05	2235.95	2274.28	2438.52	2555.93	2725.81	2860.19	2919.48	3148.88	3257.93	3315.07	3375.82	3477.02	3602.63	3722.39	3775.18	3800.72	3853.86	3916.15	4019.31	4102.83	4147.07	4170.22	4209.64	4271.09	4342.44	4394.22	4450.47	4491.84	4538.47	4570.32	4603.9	4650.7	4708.41	4769.72	4820.26	4849.82	4866.24	4902.34	4955.54	5014.19	5064.93
3	0	689.168	1051.81	1312.78	1571.31	1691.26	1770.07	1828.2	1911.14	1982.84	2060.21	2085.62	2137.04	2182.61	2187.55	2243.61	2286.33	2346.3	2363.03	2432.57	2495.91	2519.06	2574.58	2636.8	2689.45	2702.09	2766.06	2822.94	2838.36	2867.68	2919.12	2963.12	2971.84	3008.67	3053.68	3074.6	3097.83	3126.44	3143.19	3155.62	3161.4	3183.49	3210.51	3225.57	3237.98	3258.5	3269.05	3272.27	3278.9
4	0	641.945	847.818	1276.49	1626.44	1715.78	1902.59	2059.16	2259.62	2417.27	2554.9	2756.61	2870.63	2921.84	2941.61	3071.38	3204.93	3215.38	3290.06	3335.57	3427.2	3483.38	3525.17	3582.64	3612.15	3675.64	3682.19	3735.09	3775.55	3805.54	3816.08	3860.65	3901.99	3909.73	3943.3	3970.36	3985.86	4006.28	4021.26	4034.38	4056.47	4058.46	4070.38	4077.33	4088.66	4101.19	4124.95	4139.39	4162.34
5	0	830.074	1114.65	1411.02	1460.82	1710.82	1788.62	1891.32	2109.11	2300.23	2461.11	2497.02	2617.31	2722.71	2798.19	2900.74	2902.64	2944.62	3018	3039.3	3054.65	3131.76	3204.34	3282.51	3322.95	3354.75	3434.73	3487.19	3529.46	3590.56	3600.22	3609.65	3655.53	3692.92	3715.07	3746.39	3778.13	3815.47	3875.83	3895.24	3924.99	3951.56	3955.53	3966.03	3995.86	4002.03	4007.04	4034.53	4051.19
6	0	643.953	957.086	1211.36	1361.24	1542.43	1603.86	1656.03	1727.84	1861.84	1962.1	2144.4	2155.49	2235.06	2350.47	2450.51	2586.84	2681.85	2832.28	2931.37	3062.55	3169.65	3262.57	3365.1	3416.23	3479.12	3529.48	3579.84	3636	3688.38	3732.02	3783.17	3816.22	3860.02	3899.81	3928.62	3974.07	4006.46	4034.8	4079.65	4099.93	4142.79	4162.07	4188.82	4215.69	4228.26	4248.72	4270.63	4276.48
7	0	703.098	1046.55	1437.44	1539.51	1693.34	1839.37	1918.23	1950.74	2117.58	2190.72	2285.94	2404.49	2507.64	2638.45	2689.69	2823.01	2918.67	3027.87	3104.47	3157.85	3296.99	3362.18	3398.77	3488.95	3547.41	3617.49	3664.04	3703.42	3753.05	3780.07	3827.8	3880.47	3924.26	3950.3	4004.84	4033.17	4073.5	4130.05	4137.62	4168.06	4213.62	4234.01	4279.97	4293.42	4315.15	4350.62	4355.47	4378.23
8	0	571.771	907.473	1252.21	1419.45	1560.36	1584.13	1636.34	1666.13	1789.92	1922.18	1973.71	2117.9	2203.01	2277.25	2386.16	2464.4	2559.74	2635.99	2707.52	2814.44	2874	2987.57	3093.24	3142.35	3246.37	3277.21	3309.74	3354.31	3361.68	3394.69	3402.06	3430.19	3453.78	3493.55	3524.58	3562.71	3614.35	3653.76	3715.43	3761.98	3816.66	3870.74	3916.23	3951.78	3997.14	4025.44	4064.83	4093.55
9	0	789.325	1230.69	1400.13	1626.62	1756.36	1904.95	2018.39	2021.27	2181.6	2199	2246.11	2361.67	2426.07	2469.1	2538.33	2618.59	2666.4	2737.39	2779.49	2841.39	2892.93	2948.75	2988.82	3034.96	3070.75	3138.47	3171.46	3195.81	3235.76	3288.07	3308.24	3321.32	3367.22	3404.47	3433.1	3455.13	3493.71	3523.32	3545.71	3556.2	3574.08	3598.5	3622.27	3628.43	3638.5	3665.86	3684.53	3690.52
10	0	664.238	1052.02	1556.1	1681.59	1935.14	2240.77	2434.4	2530.4	2773.1	3054.85	3135.21	3218.7	3454.09	3624.44	3668.18	3829.7	4017.61	4038.9	4084.17	4240.99	4374.81	4487.37	4575.27	4678.15	4710.84	4805.07	4856.95	4899.03	4975.9	5053.22	5091.44	5106.91	5193.12	5230.77	5298.5	5317.76	5354.42	5393.06	5430.44	5469.69	5471.22	5540.65	5559.12	5609.05	5612.17	5648.9	5661.34	5701.9
11	0	761.279	1284.66	1710.86	1787.46	1937.36	2287.29	2481.96	2699.36	2925.35	3062.96	3198.04	3487.15	3502.85	3673.21	3794.03	3922.26	4051.62	4141.78	4282.2	4305.96	4469.39	4489.84	4584.89	4668.26	4759.95	4853.04	4916.97	4988.2	5003.58	5082.48	5131.34	5202.29	5259.97	5300.07	5377.64	5391.92	5460.71	5482.85	5537.57	5570.41	5602.98	5661.35	5698.23	5745.26	5773.54	5804.41	5823.48	5844.5
12	0	724.844	879.392	1186.78	1275.15	1382.52	1422.64	1463.7	1537.89	1617.75	1657.89	1700.69	1732.2	1782.44	1886.19	1956.5	2000.3	2042.8	2071.73	2106.94	2140.79	2178.83	2188.95	2204.69	2228.4	2251.42	2268.26	2289.64	2304.3	2317.54	2334.43	2352.16	2365.21	2389.94	2404.43	2414.04	2435.22	2451.01	2460.6	2476.69	2483.91	2487.09	2492.8	2497.68	2503.15	2512.6	2515.5	2523.45	2528.41
13	0	574.81	1000.62	1250.37	1666.43	1854.47	1918.31	1994.73	2154.8	2272.9	2353.61	2583.88	2617.32	2767.81	2784.75	2873.67	2971.2	3052.63	3104.07	3185.93	3218.11	3224.05	3288.71	3309.96	3343.51	3398.98	3440.59	3484.39	3496.97	3546.04	3572.98	3626.07	3657.54	3689.52	3713.2	3745.6	3761.26	3807.93	3839.1	3867.39	3882.61	3894.03	3907.36	3934	3964.09	3995.09	4013.95	4025.4	4046.55
14	0	799.447	1018.4	1564.12	1979.13	2101.78	2147.53	2367.54	2679.46	2968.16	3205.9	3362.04	3475.05	3610.54	3717.92	3844.1	3867.9	4048.34	4237.35	4319.36	4433.6	4511.96	4717.11	4825.81	4962.47	5113.34	5217.46	5385.63	5467.91	5631.18	5742.24	5888.32	6006	6102.2	6255.88	6339.53	6450.34	6499.63	6618.46	6727.4	6764.15	6826.18	6918.88	7006.01	7025.95	7108.65	7164.48	7228.63	7279.42
15	0	672.008	890.998	1220.45	1409.82	1491.85	1523.78	1693.58	1886.45	2050.23	2168.82	2327.4	2549.18	2590.31	2687.22	2740.1	2937.51	3054.24	3131.76	3173.62	3301.56	3401.93	3499.08	3609.89	3653.44	3737.97	3793.62	3911.12	3932.92	4024.56	4042.39	4130.17	4175.45	4270.61	4303.92	4361.09	4370.98	4446.25	4484.32	4549.1	4587.79	4630.13	4661.54	4720.42	4774.43	4808.64	4837.74	4867.52	4899.48
16	0	560.999	1028.6	1353.8	1650.03	1839.71	1882.08	1991.9	2211.28	2251.89	2463.37	2521.79	2586.4	2617.63	2723.05	2784.29	2833.17	2930.83	2975.51	3022.86	3099.98	3159.63	3176.22	3250.62	3288.05	3325.23	3353.51	3400.23	3450.95	3470.51	3501.88	3549.15	3592.96	3630.94	3682.59	3756.6	3783.33	3829.95	3877.59	3902.42	3919.03	3957.18	3997.76	4012.29	4047.23	4073.16	4087.03	4093.77	4125.49
17	0	449.15	658.495	786.771	1035.04	1168.56	1302.05	1492.84	1602.18	1709.88	1898.46	1937.17	2063.55	2149.07	2217.41	2341.78	2358.56	2387.57	2436.81	2456.81	2509.79	2516.54	2584.25	2608.58	2641.38	2658.15	2712	2736.49	2756.12	2794.37	2799.16	2825.37	2831.47	2867.02	2883.1	2897.21	2920.6	2925.02	2937.77	2955.83	2983.83	3013.16	3030.72	3036.1	3049.03	3058.12	3079.51	3084.56	3100.81
18	0	613.203	1059.48	1606.93	1889.26	2134.31	2258.38	2416.59	2591.87	2774.47	2917.36	2999.05	3067.82	3081.15	3211.8	3267.73	3392.81	3503.78	3590.89	3674.87	3804.7	3857.97	3938.34	3999.26	4085.74	4139.55	4201.17	4265.27	4293.95	4370.84	4395.6	4459.19	4480.6	4556.91	4568.38	4645.3	4667.82	4709.4	4719.31	4726.38	4738.28	4751.57	4780.99	4787.06	4806.87	4817.24	4829.8	4851.93	4876.19
19	0	667.34	1060.54	1461.41	1624.1	1798.44	1967.21	2077.18	2267.69	2459.56	2571.92	2605.78	2748.98	2881.02	2908.51	3000.85	3104.13	3130.88	3258.11	3305.84	3379.44	3438.67	3485.37	3529.28	3583.07	3601.72	3629.77	3679.29	3702.77	3737.89	3770.96	3805.85	3827.9	3858.73	3874.59	3886.49	3907.49	3918	3942.26	3958.79	3979.85	3982.08	3991.5	4009.14	4018.45	4033.57	4048.32	4061.16	4076.68
20	0	643.036	885.352	1316.7	1708.23	1898.92	2074.62	2281	2477.76	2574.69	2686.71	2907.31	3122.93	3206.86	3359.2	3571.23	3675.3	3759.49	3849.24	3953.49	4083.4	4108.68	4209.98	4314.72	4347.33	4408.61	4460.4	4503.66	4527.96	4596.52	4652.93	4655.56	4679.55	4719.09	4771.73	4800.91	4852.88	4890.24	4905.35	4932.15	4941.16	4974.47	4995.58	5008.76	5016.81	5046.08	5081.33	5115.18	5150.64
21	0	651.97	1155.36	1586.67	1854.73	2072.53	2204.27	2490.7	2780.86	2893.71	3105.79	3280.78	3344.39	3452.05	3587.16	3690.71	3791.22	3879.33	3890.3	3984.35	4032.37	4067.91	4132.4	4165.04	4215.46	4282.24	4292.82	4356.1	4399.35	4449.05	4466.45	4511.09	4540.02	4596.67	4621.57	4639.09	4691.71	4710.59	4748.22	4778.73	4802.87	4836.01	4860.1	4887.88	4913.62	4935.84	4954.61	4983.13	5002.22
22	0	895.089	1419.39	1963.67	2194.74	2433.08	2524.09	2583.47	2866.48	3165.25	3236.41	3408.98	3531.25	3629.1	3751.95	3917.62	3958.97	4007.83	4108.68	4135.73	4243.34	4292.72	4330.38	4395.46	4430.78	4493.31	4532.76	4579.44	4619.62	4686.44	4715.81	4776.22	4835.67	4847.56	4942.76	4960.07	5030.32	5064.87	5103.9	5143.99	5180.36	5221.88	5236.02	5290.3	5294.79	5326.35	5353.25	5366.91	5396.95
23	0	587.801	1028.49	1372.02	1779.28	1907.84	1980.94	2170.41	2311.87	2363.69	2467.47	2559.89	2644.78	2686.51	2766.01	2881.01	2950.2	2997.85	3088.2	3145.12	3219.42	3315.1	3357.25	3384.18	3420.66	3458.74	3489.17	3533.79	3565.92	3580.31	3602.17	3630.06	3655.31	3696.35	3713.7	3716.54	3734.34	3758.09	3775.45	3798.05	3828	3853.67	3879.07	3895.15	3911.25	3933.69	3970.74	3992.5	4007.3
24	0	721.221	1034.22	1569.2	1867.98	1976.4	2148.27	2406.07	2647.45	2751.73	2908.03	3068.17	3151.89	3240.07	3410.21	3561.6	3627.25	3724.57	3837.53	3888.53	3930.66	4010.11	4058.1	4087.42	4159.63	4197.85	4231.2	4282.11	4311.85	4347.39	4392.02	4413.16	4457.79	4512.44	4537.16	4560.08	4593.79	4622.82	4630.64	4652.16	4676.1	4696.37	4724.81	4745.75	4769.08	4806.23	4840.41	4866.03	4886.42
25	0	778.688	1034.59	1444.7	1655.25	1748.39	2049.3	2313.12	2397.59	2448.55	2704.14	2897.99	2965.15	3094.7	3283.34	3404.3	3498.46	3632.95	3789.73	3848.85	3977.85	4081.23	4164.22	4231.44	4321.76	4367.09	4427.99	4474.35	4526.84	4564.77	4602.76	4641.95	4660.67	4709.63	4715.41	4754.74	4785.39	4806.48	4840.74	4869.03	4915.14	4941.11	4976.33	5006.72	5047.32	5069.18	5106.3	5121.52	5153.41
26	0	483.259	840.965	1093.85	1280.51	1513.59	1605.41	1723.6	1891.09	1960.55	2089.84	2193.2	2265.74	2374.42	2421.23	2518.49	2585.87	2635.12	2719.23	2783.51	2848.13	2908.19	2980.2	3025.78	3096.75	3152.96	3208.38	3286.53	3332.34	3391.84	3454.58	3508.88	3538.79	3593.97	3628.08	3657.86	3697.79	3723.33	3747.3	3774.24	3787.91	3805.77	3824.14	3837.93	3852.96	3880.93	3897.88	3922.91	3946.7
27	0	607.884	1071.06	1478.12	1716.37	2047.47	2173.03	2244.48	2505.43	2696.59	2838.54	3000.76	3060.21	3170.15	3297.05	3302.63	3368.34	3446.08	3485.64	3581.4	3619.81	3681.79	3739.98	3785.19	3840.29	3881.17	3919.71	3973.04	4004.02	4073.8	4102.87	4150.8	4188.11	4234.81	4272.07	4321.24	4343.4	4397.82	4416.19	4461.62	4484.51	4509.28	4532.71	4549.8	4552.32	4574.45	4585.64	4603.19	4615.52
28	0	491.043	800.251	1087.95	1298.14	1549.54	1650.02	1725.51	1898.56	2113.69	2212.9	2358.78	2520.78	2600.12	2738.02	2899.39	2967.14	3090.34	3175.56	3216.12	3283.58	3303.67	3374.05	3387.37	3395.6	3440.87	3501.6	3542.67	3555.75	3593.51	3641.34	3667.26	3679.36	3719.91	3735.94	3769.5	3809.84	3840.83	3859.96	3883.4	3919.74	3932.16	3935.03	3967.03	3970.07	3972.94	3998.82	4005.51	4015.74
29	0	613.26	1006.23	1474.81	1740.35	2053.91	2120.06	2254.43	2456.86	2552.91	2780.95	2981.36	3111.35	3241.1	3256.73	3371.13	3520.18	3566.61	3636.28	3705.76	3714.78	3779.24	3823.41	3851.58	3932.13	3947.83	3998.92	4055.98	4088.43	4161.59	4191.22	4238.49	4242.56	4284.79	4305.63	4333.53	4350.43	4353.42	4391.02	4396.54	4421.63	4443.46	4452.05	4474.52	4493.95	4507.71	4534.29	4548.43	4576.2
30	0	643.559	984.681	1177.34	1347.08	1369.42	1414.54	1581.57	1645.65	1745.8	1876.36	1921.29	2054.39	2108.03	2150.68	2282.08	2338.61	2381.08	2437.8	2485.59	2559.8	2618.57	2674.39	2709.98	2748.84	2803.69	2820.49	2872.47	2929.69	2957.37	3012.17	3033.29	3053.11	3098.77	3123.59	3159.82	3195.15	3200.19	3231.6	3253.5	3255.6	3280.13	3297.4	3307.36	3322.24	3325.92	3327.56	3333.94	3341.23
31	0	584.492	876.079	1010.26	1096.89	1156.6	1305.55	1382.11	1461.04	1600.7	1724.69	1821.3	1853.06	1904.48	1916.82	1964.62	2004.78	2043.28	2059.69	2101.78	2117.92	2124.4	2146.53	2167.25	2206.68	2232.92	2262.12	2297.88	2302.91	2325.51	2331.12	2355.31	2363.84	2378.7	2397.7	2403.29	2427.76	2431.64	2450.27	2477.56	2496.42	2516.21	2521.95	2539.91	2558.16	2576.22	2592.12	2598.22	2612.07
32	0	903.356	1277.6	1814.6	2127.73	2368.14	2799.32	2961.4	3235.98	3360.03	3759.43	4011.55	4149.6	4264.24	4513.44	4697.59	4848.57	4936.23	5118.96	5260.76	5362.97	5440.17	5543.75	5625.33	5681.77	5709.34	5781.94	5814.29	5845.25	5900.3	5960.53	5994.96	6044.61	6090.5	6132.36	6190.42	6236.24	6289.74	6325.41	6392.6	6435.38	6476.61	6492.96	6541.63	6557.43	6603.08	6619.46	6646.64	6654.88
33	0	597.777	993.217	1476.54	1927.66	2163.8	2402.28	2664.33	2990.41	3156.44	3477.97	3735.43	3797.78	3868.79	4091.32	4285.53	4348.36	4548.55	4659.45	4744.45	4816.99	4972.83	5034.49	5105.86	5151.83	5197.55	5215.83	5267.78	5285.49	5334.88	5357.45	5424.54	5441.34	5481.35	5524.29	5566.53	5607.82	5674.78	5680.3	5711.27	5740.45	5770.31	5800.84	5828.04	5856.99	5874.51	5907.45	5926.18	5958.56
34	0	576.135	791.669	922.051	1093.33	1213.61	1266.67	1440.84	1549.19	1750.87	1857.73	1874.21	2001.8	2049.75	2116.02	2188.06	2262.37	2339.21	2396.76	2457.7	2500.66	2524.5	2531.82	2557.2	2589.67	2602.9	2612.48	2644.29	2668.44	2689.61	2706.76	2731.31	2759.19	2769.18	2779.43	2813.31	2828.53	2838.03	2853.17	2867.43	2889.26	2895.52	2910.55	2918	2931.58	2941.63	2953.73	2958.72	2964.34
35	0	554.392	1091.64	1609.08	1934.38	2297.65	2477.89	2572.02	2946.16	3067.19	3311.81	3513.61	3658.85	3869.16	4061.4	4162.4	4258.02	4372.83	4489.72	4593.06	4695.04	4787.04	4846.89	4931.63	5026.59	5084.47	5156.37	5197.95	5260.65	5312.19	5364.81	5415.33	5456.31	5496.64	5558.92	5584.04	5632.88	5670.84	5704.11	5765.39	5781.46	5829.79	5871.74	5905.05	5968.52	5980.18	6018.57	6054.77	6076
36	0	802.657	1238.98	1730.5	2013.04	2464.3	2600.94	2761.37	3186.69	3597.13	3737.59	3792.01	4049.59	4162.34	4326.91	4460.92	4505.69	4626.58	4749.56	4804.56	4941.99	5015.97	5081.71	5222.14	5240.13	5335.96	5412.76	5469.62	5544.33	5583.26	5644.67	5694.92	5726.66	5760.99	5821.97	5842.09	5883.77	5941.3	5964.52	6024.4	6032.07	6051.62	6088.12	6093.21	6108.27	6134.13	6151.5	6175.95	6190.17
37	0	428.931	730.565	1165.45	1376.27	1697.35	1946.17	2039.28	2184.28	2472.96	2696.98	2799.46	3031.71	3195.02	3312.94	3440.69	3739.42	3866.46	4003.7	4149.56	4414.27	4569.2	4694.73	4818.24	4920.13	4980.7	5091.62	5211.99	5267.66	5295.47	5401.26	5472.46	5505.5	5556.57	5585.51	5603.7	5638.09	5644.78	5662	5689.39	5706.13	5748.71	5784.45	5808.65	5833.35	5857.63	5889.37	5921.21	5937.14
38	0	652.926	953.694	1462.89	1837.5	1978.28	2160.68	2423.07	2674.4	2847.75	2923.2	3105.3	3241.22	3314.12	3400.28	3585.32	3664.21	3765.02	3842.99	3935.15	3980.29	4068.97	4149.3	4239.01	4282.46	4354.8	4420.15	4484.92	4506.9	4562.31	4590.44	4628.33	4661.13	4707.39	4722.29	4780.91	4807.94	4833.37	4851.83	4885.44	4897.81	4947.73	4957.05	4988.69	4993.32	5029.61	5034.61	5061.05	5068.52
39	0	812.341	1099.52	1485.06	1600.17	1722.75	1862.23	1957.57	2035.44	2261.45	2379.32	2505.01	2594.39	2700.93	2754.66	2808.36	2902.99	2921.33	3004.02	3051.65	3112.52	3210.11	3257.04	3316.74	3341.49	3387.51	3428.71	3432.86	3491.97	3517.21	3552.91	3589.76	3606.65	3642.21	3658.28	3670.17	3693.77	3722.32	3751.26	3773.08	3776.11	3801.6	3824.9	3843.37	3860.41	3870.23	3888.74	3923.29	3943.98
40	0	1040.85	1548.25	2118.45	2266.13	2399.22	2586.12	2640.03	2829.08	2910.22	3028.08	3169.93	3269.8	3379.36	3437.12	3525.3	3534.87	3628.35	3632.55	3703.4	3752.92	3798.35	3869.92	3888.95	3912.28	3976.52	4012.43	4040.73	4072.88	4108.05	4117.76	4131.55	4148.87	4169.02	4178.63	4215.58	4226.19	4248.82	4259.27	4285.35	4312.27	4360.74	4396.03	4430.1	4470.41	4503.38	4550.86	4566.37	4595.02
41	0	908.479	1291.11	1722.59	1918.81	2209.46	2311.89	2407.5	2589.8	2779.46	2925.38	3131.59	3217.02	3269.46	3461.31	3518.83	3648.61	3709.78	3763.85	3847.35	3929.07	3943.34	4005.81	4067.05	4088.06	4119.75	4158.5	4171.52	4183.76	4213.74	4238.12	4257.19	4283.42	4290.89	4317.32	4328.89	4333.52	4362.74	4372.13	4380.68	4397.02	4404.82	4425.15	4430.41	4438.22	4448.87	4457.72	4471.14	4473.48
42	0	735.964	1190.89	1732.15	2081.34	2327.99	2472.73	2648.72	2877.99	3090.32	3233.05	3297.68	3341.46	3472.91	3628.97	3647.65	3725.23	3797.78	3833.85	3895.07	3963.7	4030.64	4038.5	4123.13	4173.1	4207.09	4232.11	4266.65	4284.68	4310.26	4339.99	4356.05	4386.95	4411.33	4426.32	4438.2	4465.06	4468.09	4494.92	4513.18	4530.74	4565.8	4570.19	4595.17	4609.63	4621.38	4640.12	4662.36	4668.88
43	0	813.978	1133.22	1646.38	1868.58	2143.67	2441.82	2639.19	2677.34	2814.52	3014.99	3133.69	3213.57	3356.02	3448.38	3525.28	3568.13	3692.42	3741.64	3804.29	3835.14	3882.24	3902.32	3950.68	4001.23	4063.8	4106.34	4115.91	4131.64	4189.39	4229.78	4272.63	4298.78	4328.72	4340.7	4378.82	4403.04	4429.55	4452.99	4476.92	4501.9	4520.49	4543.76	4551.62	4560.04	4579.9	4600.51	4620.71	4636.25
44	0	689.263	827.912	971.322	1124.05	1229.38	1314.71	1453.61	1652.6	1757.69	1810.49	1953.89	2068.13	2087.34	2117.04	2177.45	2193.94	2231.19	2270.72	2300.59	2347.43	2356.66	2410.04	2429.58	2441.79	2490.54	2508.39	2552.02	2568.75	2611.04	2642.23	2667.28	2709.39	2727.22	2760.9	2792.18	2826.91	2852.1	2866.99	2898.49	2909.6	2927.34	2947.23	2962.84	2979.9	2982.7	3000.93	3009.83	3013.81
45	0	734.718	1164.91	1619.86	1699.74	1988.38	2313.79	2523.91	2609.66	2797.22	2987.2	3019.2	3174.64	3355.55	3394.58	3555.22	3728.81	3795.31	3916.98	4074.59	4104.12	4222.22	4328.99	4348.06	4453.83	4516.31	4533.69	4580.13	4607.64	4631.24	4645.04	4660.05	4673.34	4679.1	4706.12	4719.7	4724.8	4732.41	4733.82	4748.32	4760.75	4781.76	4791.62	4796.61	4809.52	4823.04	4833.92	4851.08	4855.28
46	0	511.24	869.169	1078.12	1134.98	1231.31	1282.35	1436.63	1510.31	1650.79	1724.58	1859.69	1898.28	1912.91	1924.97	1954.02	1970.71	2013.79	2034.1	2055.2	2082.31	2098.64	2108.86	2130.6	2137.33	2148.2	2152.64	2160.7	2175.6	2192.47	2205.25	2221.54	2225.31	2235.26	2248.06	2258.97	2266.86	2276.42	2283.57	2290.47	2301.37	2310.58	2317.57	2324.4	2337.67	2346.73	2358.31	2367.07	2376.45
47	0	732.582	1107.22	1665.09	2133.9	2374.22	2535.12	2708.61	3008.24	3230.91	3539.59	3813.87	3844.31	3909.55	4025.58	4285.76	4435.07	4478.08	4580.39	4727.48	4803.41	4882.72	4978.22	5045.07	5109.06	5150.85	5235.71	5246.69	5295.8	5316.88	5342.33	5363.75	5373.55	5392.47	5399.42	5460.78	5526.11	5582.46	5665.43	5699.15	5720.09	5729.02	5766.4	5802.32	5817.75	5820.66	5836.99	5863	5885.23
48	0	852.704	1284.23	1861.53	2177.62	2354.66	2539.85	2720.6	2820.37	2886.83	3123.51	3340.43	3383.37	3494.64	3556.4	3712.19	3791.36	3909.5	3990.85	4038.46	4076.92	4184.8	4331.87	4397.87	4504.71	4566.54	4682.08	4754.26	4823.73	4914.2	4943.85	4998.14	5037.74	5102.2	5104.84	5150.34	5168.95	5245.6	5283.08	5317.05	5345.39	5361.55	5376.02	5399.14	5426.41	5435.17	5450.71	5484.57	5517.79
49	0	538.986	851.886	1005.01	1191.72	1363.52	1541.69	1732.89	1805.47	1882.37	2022.15	2132.3	2204.58	2290.61	2352.8	2416.49	2449.45	2511.1	2564.4	2603.65	2622.61	2661.57	2694.34	2724.69	2750.69	2775.6	2797.58	2821.48	2850.11	2858.15	2872.9	2902.84	2939.17	2940.06	2951.47	2962.11	2991.84	3003.11	3010.82	3021.99	3043.02	3064.72	3071.02	3079.65	3092.44	3111.29	3130.07	3131.65	3139.57
50	0	568.576	910.448	1048.12	1079.95	1134.54	1241.74	1293.42	1322.33	1368.9	1392.76	1441.4	1466.59	1528.73	1581.48	1607.14	1626.08	1662.17	1697.21	1726.2	1746.55	1752.35	1793.83	1832.02	1839.69	1846.42	1850.77	1887.85	1917.8	1925.85	1936.03	1946.67	1981.02	2000.76	2010.13	2024.28	2042.34	2070.1	2080.95	2091.99	2110.99	2128.22	2146.57	2154.42	2168.96	2190.4	2207.15	2218.47	2228.92
51	0	608.368	941.479	1280.77	1497.35	1729.68	1850.34	2035.59	2233.33	2393.61	2443.53	2638.67	2695.76	2809.32	2814.36	2855.43	2928.61	2961.91	3049.8	3081.23	3141.91	3150.89	3196.48	3215.75	3229.74	3269.9	3296.53	3299.44	3338.33	3363.46	3403.47	3426.05	3433.03	3456.05	3464.81	3490.29	3498.23	3513.17	3514.73	3523.28	3528.09	3541.64	3557.27	3571.23	3584.3	3593.05	3606.06	3618.26	3637.28
52	0	680.481	925.972	1321.96	1630.98	1756.16	1933.96	2083.76	2151.67	2246.2	2472.27	2662.6	2725.46	2857.36	2919.72	3058.6	3090.45	3194.83	3236.7	3338.13	3424.12	3499.21	3553.5	3572.23	3607.5	3672.26	3715.93	3766.63	3783.72	3805.74	3813.64	3851.49	3866.54	3883.79	3900.25	3917.57	3934.9	3957.98	3981.75	4000.37	4012.32	4030.38	4067.9	4089.85	4107.53	4127.46	4147.95	4162.75	4194.38
53	0	724.2	1158.76	1625.2	1827.05	2025.12	2314.96	2474.56	2537.4	2729.05	2982.7	3016.51	3089.05	3238.92	3400.97	3427.74	3509.05	3620.68	3673.55	3767.62	3837.56	3884.38	3928.11	3995.3	4029.32	4078.52	4146.65	4184.52	4229	4249.28	4291.41	4307.96	4341.03	4370.16	4410.08	4422.78	4425.14	4463.12	4480.97	4489.91	4511.05	4526.72	4539.77	4546.96	4565.67	4567.39	4575.84	4589.57	4597.87
54	0	738.51	1081.8	1376.32	1464.45	1614.75	1779.58	1800.66	1816.92	1959.75	2053.21	2151.11	2174.44	2288.6	2359.85	2486.44	2561.98	2646.27	2732.51	2749.97	2884.76	2918.41	3021.86	3046.97	3101.09	3165.36	3214.78	3265.88	3275.67	3331.03	3366.82	3422.68	3458.59	3484.8	3522.92	3536.79	3587.45	3599.4	3619.12	3642.89	3650.93	3677.23	3690.95	3705.27	3727.71	3743.74	3769.31	3785.8	3797.88
55	0	810.587	1053.41	1380.9	1519.24	1572.31	1654.08	1787.65	1924.71	2019.04	2268.77	2447.82	2539.02	2649.8	2773.71	2981.64	2994.86	3114.58	3166.69	3348.9	3385.76	3522.81	3570.05	3694.57	3770.38	3851.31	3907.75	3992.24	4070.41	4122.79	4186.58	4235.65	4298.85	4342.4	4408.88	4424.43	4467.36	4494.9	4555.64	4572.72	4620.13	4633.5	4660.26	4692.54	4742.86	4777.42	4781.77	4789.49	4817.17
56	0	750.458	1050.64	1365.28	1498.77	1528.41	1718.4	1900.5	2097.52	2254.19	2492.21	2556.54	2689.5	2699.43	2917.46	3021.7	3135.14	3196.61	3310.27	3376.36	3447.49	3496.96	3564.81	3569.73	3630.2	3654.11	3708.72	3733.94	3788.53	3825.95	3873.18	3906.07	3933.48	3970.53	4005.11	4059.03	4075.54	4107.89	4119.56	4162.57	4179.87	4219.95	4238.6	4271.23	4297.97	4324	4360.57	4390.09	4420.16
57	0	631.159	947.302	1439.89	1834.66	2042.28	2333.48	2688.47	3047.93	3340.46	3564.76	3936.84	4161.53	4214.01	4257.32	4420.66	4591.99	4648.25	4798.16	4846.24	5011.46	5075.26	5195.73	5243.64	5351.86	5451.61	5498.99	5528.18	5608.02	5714.75	5758.53	5781.28	5860.88	5932.66	5991.07	6053.82	6075.94	6087.87	6134.78	6186.94	6196.36	6224.15	6236.56	6260.31	6287.32	6330.17	6367.4	6410.59	6416.56
58	0	741.719	1167.35	1756.33	2062.95	2210.46	2483.85	2882.06	3245	3395.86	3601.29	3856.81	4064.9	4164.68	4370.39	4563.27	4678.24	4711.77	4857.9	4943.74	5009.89	5047.67	5139.87	5170.2	5209.35	5276.56	5333.34	5390.24	5439.04	5480.03	5498.8	5566.94	5587.89	5632.4	5664.59	5715.22	5729.93	5774.78	5781.67	5791.58	5835.77	5871.81	5889.12	5905.69	5943.35	5964.57	5997.56	6005.18	6013.65
59	0	514.085	791.699	1255.19	1498.67	1810.9	2053.2	2178.55	2404.33	2576.7	2612.95	2738.09	2832.14	2926.97	2956.66	3056.1	3115.37	3220.43	3295.49	3351.74	3430.7	3458.66	3507.25	3527.57	3580.44	3602.22	3640.81	3687.82	3711.36	3772.53	3782.92	3841.41	3863.06	3892.96	3910.49	3934.01	3950.27	3983.92	3996.4	4044.48	4064.09	4097.59	4118.83	4136.84	4154.89	4167.05	4172.27	4200.93	4207.62
60	0	731.671	982.198	1469.14	1698.42	1713.85	1791.12	1982.92	2177.76	2257.67	2393.86	2542.51	2685.36	2796.58	2874.48	3034.73	3161.7	3258.91	3337.44	3458.73	3531.79	3576.44	3630.49	3687.19	3710.96	3727.35	3758.31	3774	3789.99	3817.91	3853.09	3863.25	3879.89	3887.29	3914.09	3932.95	3944.18	3959.02	3973.77	3994.14	3999.91	4014.93	4022.33	4028.93	4036.32	4051.02	4058.89	4062.01	4069.96
61	0	709.772	902.259	1239.46	1576.42	1719.72	1878.17	1993.56	2172.54	2450.5	2684.52	2815.5	2876.76	2981.42	3150.77	3271.4	3297.84	3335.39	3414.85	3527.07	3571.76	3631.95	3706.3	3767.21	3859.32	3913.22	3984.39	4059.67	4126.18	4196.57	4243.03	4321.59	4383.9	4419.9	4463.21	4516.17	4581.08	4611.89	4655.65	4697.51	4714.12	4741.41	4751.12	4774.6	4791.26	4814.64	4840.09	4873.09	4904.86
62	0	564.057	759.183	1094.51	1408.06	1543.82	1605.64	1675.06	1879	2169.15	2406.79	2503.43	2536.03	2653.92	2829.87	2967.68	2976.16	3094.91	3246.84	3354.09	3442.5	3541	3659.87	3759.23	3816.21	3925	4008.54	4030.78	4089.94	4158.29	4230.69	4254.99	4305.64	4365.11	4398.36	4430.9	4446.1	4485.95	4514.93	4530.12	4549.49	4561.09	4574.91	4591.96	4610.21	4619.69	4650.18	4677.14	4693.45
63	0	883.153	1200	1676.13	1850.68	1961.99	2230.53	2512.92	2676.38	2937.72	3204.24	3271.51	3431.51	3702.79	3824.38	3918.96	4061.4	4152.48	4238.81	4342.9	4411.94	4447.22	4552.63	4590.19	4621.49	4709.51	4757.47	4811.96	4844.77	4908.34	4929.74	4954.21	4999.09	5017.05	5039.13	5068.64	5108.39	5124.16	5141.83	5173.48	5190.51	5218.51	5238.97	5246.16	5272.4	5277.81	5295.3	5309.34	5320.04
64	0	715.271	987.601	1237.41	1259.63	1459.55	1540.7	1618.81	1776.52	1860.05	2023.28	2143.05	2255.91	2396.6	2475.67	2596.38	2699.64	2788.11	2893.92	2959.45	3026.86	3075.66	3138.19	3177.04	3232.49	3259.33	3302.39	3323.66	3371.88	3400.88	3430.38	3452.55	3488.77	3497.92	3530.77	3556.34	3567.77	3586.2	3610.11	3619.35	3644.2	3664.55	3671.59	3677.13	3706.62	3721.95	3737.01	3758.7	3774.51
65	0	781.763	1072.24	1381.51	1424	1622.19	1808.36	1985	2079.97	2344.06	2460.95	2548.64	2741.04	2915.05	3048.13	3251.4	3435.83	3567.61	3744.6	3876.79	3975.81	4146.53	4201.48	4280.29	4378.62	4439.72	4516.76	4593.32	4655.87	4729.69	4807.57	4867.3	4920.02	4974.4	5020.53	5077.13	5121.77	5174.72	5216.54	5248.09	5295.06	5315.35	5346.03	5377.59	5394.91	5425.46	5448.35	5468.59	5492.16
66	0	819.62	1083.85	1603.59	1767.21	1916.59	2034.2	2212.76	2415.72	2607.41	2678.27	2718.26	2848.62	3008.84	3123.68	3261.2	3325.41	3388.53	3480.57	3578.44	3645.17	3727.28	3777.7	3803.84	3859.42	3882.26	3911.69	3932.8	3945.32	3979.16	4007.15	4026.52	4041.1	4067.74	4088.08	4122.32	4137.02	4158.61	4165.37	4173.08	4197.21	4228.25	4236.13	4246.57	4260.81	4282.82	4289.14	4313.95	4325.48
67	0	670.053	1099.71	1413.82	1604.75	1745.43	1915.1	2027.25	2239.81	2312.5	2407.73	2555.6	2637.29	2775.56	2867.09	3013.06	3091.25	3198.27	3336.29	3388.85	3513.88	3562.86	3610.05	3685.65	3717.97	3778.18	3827.81	3856.72	3910.83	3934.44	3969.43	4018.77	4034.31	4077.27	4094.88	4121.06	4149.96	4156.6	4181.9	4194.82	4203.12	4222.75	4230.32	4243.09	4260.08	4262.56	4276.62	4286.11	4291.23
68	0	723.027	1135.03	1626.81	1965.43	2116.4	2273.73	2501.19	2796.97	3081.47	3317.77	3531.04	3680.24	3733.01	3845.58	4079.64	4241.84	4261.65	4376.43	4511.2	4584.15	4623.58	4685.88	4772.12	4789.26	4865.69	4916.27	4966.9	5054.57	5090.49	5160.83	5264.9	5281.2	5368.62	5454.41	5488.1	5585.62	5678	5707.74	5813.84	5876.28	5904.83	5969.43	6015.5	6044.5	6109.25	6137.68	6182.91	6225.65
69	0	553.62	804.58	1092.81	1299.68	1495.14	1597.84	1683.97	1705.49	1772.94	1888.17	1940.49	2025.82	2058.4	2121.65	2184.92	2242.52	2308.16	2359.59	2417.49	2459.97	2514.44	2547.03	2592.19	2628.5	2648.06	2661.83	2689.2	2718.08	2734.82	2760.45	2780.77	2810.12	2834.57	2868.71	2890.57	2919.36	2946.8	2965.29	2998.25	3012.06	3045.95	3056.19	3087.09	3095.3	3120.68	3128.17	3151.2	3164.35
70	0	554.399	683.725	997.313	1136.66	1286.08	1380.92	1411.44	1478.53	1613.97	1734.69	1844.2	1896.32	1920.91	1972.28	2033.57	2064.48	2118.31	2119.84	2170.39	2213.21	2264.9	2301.69	2354.68	2386.75	2448.6	2481.77	2537.1	2581.2	2635.92	2670.56	2722.33	2764.31	2803.73	2836.2	2881.69	2924.86	2961.57	2999.75	3027.68	3066.24	3084.94	3121.1	3139.14	3167.99	3178.54	3205.04	3213.77	3242.93
71	0	441.586	534.781	846.569	1206.66	1441.8	1560.68	1701.91	1896.66	2109.03	2300.81	2459.36	2632.9	2835.5	2979.25	3040.08	3137.63	3262.91	3396.81	3431.13	3550.4	3719.98	3840.37	3967.65	4083.29	4206.57	4319.97	4429.79	4555.46	4651.84	4753.52	4833.9	4941.12	5035.41	5094	5181.68	5236.27	5303.57	5346.78	5415.25	5489.18	5519.28	5583.4	5623.53	5679.42	5728.08	5765.94	5810.55	5838.43
72	0	492.49	708.385	1083.22	1323.12	1470.33	1673.65	1848.04	1911.58	1940.82	1980.87	2060.19	2173.84	2252.28	2299.9	2337.21	2381.06	2444.02	2514.06	2576.38	2607.81	2649.57	2686.32	2739.5	2761.49	2812.45	2842.83	2888.19	2894.46	2937.42	2961.62	3001.08	3005.3	3036.63	3046.14	3073.9	3082.5	3105.19	3113.94	3133.37	3146.3	3167.66	3180.21	3192.05	3205.82	3221.89	3237.62	3250.42	3263.09
73	0	647.713	997.015	1415.22	1598.4	1817.75	2075.25	2203.52	2333.1	2503.44	2645.46	2812.06	3025.66	3077.08	3145.9	3239.52	3319.46	3433.85	3541.28	3592.89	3627.31	3712.48	3739.57	3837.39	3878.53	3929.81	3936.03	3991.79	4012.72	4051.65	4077.46	4116.77	4157.49	4179.44	4207.96	4214.25	4230.84	4262.1	4298.3	4325.6	4352.37	4364.56	4374.53	4400.43	4410.95	4440.66	4448.68	4467.66	4485.52
74	0	718.635	1098.78	1320.56	1532.01	1607.11	1670.78	1775.97	1827.13	1941.52	2017.35	2106.65	2225.82	2275.8	2393.57	2407.21	2469.39	2511.13	2549.21	2599.07	2644.04	2663.04	2684.14	2729.39	2773.12	2792.82	2807.32	2847.8	2869.44	2891.74	2923.66	2933.44	2942.01	2977.06	3012.82	3032.57	3046.97	3064.38	3083.32	3096.32	3118.83	3144.17	3156.56	3193.54	3217.76	3231.14	3240.6	3254.96	3268.04
75	0	672.819	1044.82	1261.27	1446.81	1531.86	1618.6	1696.98	1735.27	1863.71	1976.28	2097.78	2212.68	2234.17	2328.67	2392.04	2473.46	2522.31	2531.91	2617.56	2623.03	2665.84	2727.44	2738.57	2793.83	2824.59	2834.43	2881.13	2898.82	2911.4	2938.67	2968.84	2998.32	3028.58	3038.32	3055.17	3090.23	3141.22	3178.42	3200.55	3209.13	3245.86	3270.36	3313.53	3321.67	3325.42	3358.22	3383.51	3404.97
76	0	601.203	879.563	950.201	1152.97	1314.69	1409.44	1491.56	1655.38	1714.62	1881.62	1913.23	1937.64	1961.15	2001.74	2044.83	2069.25	2094.7	2109.54	2167.3	2198.53	2212.67	2249.11	2264.15	2292.82	2334.28	2352.14	2371.34	2417.25	2449.06	2470.44	2473.21	2501.29	2531.04	2557.05	2563.75	2576.79	2598.83	2623.62	2637.41	2645.32	2660.09	2669.24	2696.96	2706.65	2710.65	2722	2728.96	2753.05
77	0	629.488	1061.61	1254.37	1542.7	1668.56	1818.85	1949.51	1969.71	2113.8	2212.6	2257.1	2316.1	2360.73	2435.57	2473.47	2494.02	2507.75	2539.35	2555.58	2572.87	2582.15	2604.17	2609.09	2633.49	2653.02	2666.1	2669.34	2700.75	2709.9	2719.02	2741.26	2758.98	2763.89	2796.74	2811.53	2825.31	2846.2	2874.51	2887.47	2915.11	2930.6	2938.13	2956.78	2974.99	2989.03	2997.06	3019.22	3035.51
78	0	409	765.473	1213.65	1622.44	1881.83	2058.85	2253.64	2436.51	2568.87	2691.82	2842.45	2962.38	3000.27	3025.29	3135.82	3263.32	3282.95	3352.52	3380.19	3457.24	3496.74	3579.14	3640.79	3683.38	3747.21	3825.09	3889.92	3955.88	4034.79	4073.22	4093.9	4145.33	4210.74	4262.32	4304.12	4334.75	4363.15	4407.15	4450.32	4463.15	4466.74	4484.05	4500.58	4506.17	4516.02	4524.36	4534.54	4547.16
79	0	484.269	765.397	1088.84	1203.03	1306.22	1498.56	1699.69	1887.23	2032.65	2132.99	2234.68	2372.54	2415.39	2433.87	2515.34	2581.64	2618.72	2654.08	2701.43	2748.08	2789.01	2801.95	2846.58	2877.66	2890.59	2913.14	2939.34	2969.34	2987.97	3008.61	3028.25	3041.89	3058.62	3081.45	3090.97	3102.07	3116.69	3126.99	3135.94	3140.3	3143.16	3155.05	3163.97	3170.32	3175.64	3195.29	3203.77	3215.06
80	0	617.966	911.442	1257.19	1404.35	1589.83	1783.1	1873.54	1886.99	1985.62	2195.31	2312.17	2437.32	2572.08	2616.26	2718.35	2752.28	2888.58	2942.76	3023.99	3078.44	3190.29	3258.94	3349.26	3454.52	3517.74	3573.76	3659.58	3729.06	3792.75	3865.7	3908.12	3962.12	4006.19	4037.9	4094.51	4140.15	4180.27	4226.67	4277.41	4300.46	4367.26	4414.33	4456.72	4490.69	4545.79	4567.88	4613.42	4643.84
81	0	407.979	711.124	1096.26	1418.69	1646.78	1776.71	1876.32	1998.99	2168.85	2355.12	2464.13	2638.39	2806.84	2851.73	2989.85	3146.7	3186.06	3289.97	3404.65	3435.45	3526.56	3596.37	3630.93	3676.86	3698.33	3733.45	3781.51	3790.33	3837.16	3868.69	3891.84	3918.77	3963.06	3988.5	3998.32	4031.63	4054.57	4075.01	4096.31	4109.53	4130.41	4142.46	4156.9	4161.97	4167.02	4176.82	4183.27	4199.41
82	0	672.441	950.584	1384.76	1599.63	1802.27	2031.13	2234.06	2330.6	2512.5	2797.69	2947.58	2997.41	3107.41	3294.72	3414.97	3544.68	3684.15	3745.89	3771.9	3880.61	3970.35	3976.84	4019.17	4081.82	4108.05	4154.6	4192.03	4211.92	4232.6	4265.97	4275.08	4312.11	4332.66	4359.28	4375.14	4412.92	4420.63	4455.57	4477.53	4500.1	4510.05	4547.09	4557.35	4583.19	4601.83	4615.95	4629.71	4663.95
83	0	469.485	853.401	1203.76	1411.17	1654.7	1817.67	1861.43	2015.58	2267.87	2394.19	2536.72	2701.65	2781.29	2802.11	2929.33	3035.4	3119.11	3266	3284.29	3360.8	3410.39	3491.21	3578.74	3668.53	3721.68	3743.15	3820.73	3869.78	3972.26	3996.27	4066.01	4100.17	4169.41	4228.04	4293.58	4338.39	4369.75	4421.1	4436.89	4492.55	4502.81	4550.7	4559.89	4588.06	4605.84	4633.29	4651.92	4680.12
84	0	853.937	1239.98	1715.34	1937.37	1992.75	2119.4	2374.8	2615.2	2710.6	2871.47	3098.6	3199.13	3234.11	3318.65	3479.09	3555.78	3633.65	3687.17	3787.52	3836.42	3877.68	3901.64	3987.56	4021.49	4097.04	4130.42	4173.69	4181.14	4240	4264.72	4315.57	4343.34	4360.07	4370.22	4410.2	4431.84	4467.5	4476.67	4498.58	4519.8	4550.04	4578.36	4607.91	4628.08	4640.94	4662.6	4670.76	4713.14
85	0	567.498	899.469	1392.75	1811.06	1949.22	2024.87	2271.76	2618.07	2821.29	2930.24	3140.92	3397.05	3523.52	3649.5	3805.3	3966.54	3996.97	4082.28	4186.36	4308.91	4327.43	4409.94	4523.19	4640.16	4653.83	4758.24	4829.23	4915.08	4957.89	5069.02	5105.28	5154.66	5164.88	5236.96	5262.99	5315.53	5336.56	5389.21	5398.25	5444.33	5480.91	5546.02	5586.29	5619.08	5634.43	5670.01	5702.6	5742.41
86	0	549.69	896.29	1147.6	1253.02	1331.17	1458.87	1605.1	1759.26	1770.08	1806.97	1931.98	2034.09	2107.47	2113.27	2131.39	2179.59	2216.74	2281.17	2321.99	2344.72	2364.3	2392.98	2427.3	2433.19	2448.7	2477.07	2488.59	2506.34	2520.84	2549.51	2579.13	2610.28	2645.43	2685.53	2694.91	2695.93	2712.55	2719	2735.36	2753.87	2777.95	2781.6	2786.37	2796.55	2802.3	2814.48	2830.84	2848.84
87	0	573.791	910.818	1158.17	1274.93	1410.99	1510.31	1729.66	1894.78	1930.26	2037.31	2169.01	2274.14	2359.26	2377.55	2394.49	2433.29	2469.2	2510.03	2535.27	2560.23	2582.56	2611.18	2636.01	2663.69	2680.73	2690.02	2713.25	2742.91	2757.31	2776.59	2780.98	2788.96	2797.41	2811.83	2838.23	2849.65	2865.56	2874.91	2881.57	2892.35	2899.63	2912.23	2916.07	2924.43	2932.54	2937.56	2948.83	2952.15
88	0	732.228	1042.04	1507.77	1723.02	1838.54	1998.17	2205.62	2315.3	2458.69	2683.03	2852.41	2907.52	3144.17	3331.85	3427.95	3601.42	3770.3	3859.9	4042.44	4176.33	4299.37	4408.46	4528.49	4595.71	4685.51	4722.44	4773.29	4781.98	4812.39	4825.41	4834.18	4889.9	4931.43	4975.18	5019.73	5042.5	5053.12	5103.64	5113.44	5163.91	5177.45	5214.5	5223.56	5249.22	5266.76	5298.21	5315.94	5352.22
89	0	686.718	891.804	1219.97	1429.23	1480.34	1641.9	1874	2036.2	2084.4	2274.05	2481.78	2542.29	2582.23	2771	2947.17	3008.35	3140.91	3263.7	3358.17	3501.88	3642.38	3765.33	3831.64	3966.69	4047.25	4127.35	4191	4262.69	4294.03	4349.52	4375.01	4404	4436.56	4453.32	4481.51	4485.54	4514.47	4526.65	4544.23	4576.36	4603.14	4623.49	4645.15	4670.59	4680.8	4709.09	4718.65	4739.34
90	0	545.375	814.117	1222.67	1575.14	1878.52	2283.89	2504.8	2539.32	2634.37	2968.29	3128.13	3404.22	3622.61	3737.01	3770.67	4006.59	4191.23	4250.78	4318.2	4436.97	4481.37	4588.14	4641.64	4697.29	4721.04	4756.2	4776.19	4814.59	4839.24	4868.13	4899.62	4923.67	4971.37	4980.48	5022.29	5040.07	5077.63	5093.81	5137.36	5160.13	5203.76	5215.35	5228.99	5242.4	5255.07	5274.06	5279.99	5290.55
91	0	642.687	1049.04	1484.34	1618.78	1821.74	2034.9	2220.33	2307.62	2498.42	2642.33	2686.14	2807.19	2959.87	3060.18	3141.15	3270.56	3329.33	3393.89	3471.69	3534.5	3593.9	3658.89	3698.18	3749.26	3789.67	3809.74	3868.8	3888.09	3951.6	3983.64	4026.24	4058.05	4090.97	4109.28	4165.85	4188.72	4206.56	4234.59	4274.76	4282.41	4302.9	4318.36	4325.32	4352.91	4370.32	4392.33	4399.69	4416.87
92	0	660.849	913.48	1237.32	1388.34	1629.49	1816.72	1875.66	1989.84	2207.1	2273.81	2363.72	2551.02	2611.78	2698.46	2821.48	2903.06	2981.82	3054.6	3126.13	3170.77	3209.69	3265.56	3292.56	3320.14	3379.14	3402.98	3422.52	3453.89	3457.66	3488.54	3511.2	3526.83	3559.26	3570.13	3593.63	3619.21	3633.95	3670.96	3680.93	3686.79	3713.03	3719.9	3724.23	3736.21	3744.34	3752.32	3760.82	3766.34
[truncated: 13 more columns]

## Sheet: FFT stance
Hz	0	0.488281	0.976562	1.46484	1.95312	2.44141	2.92969	3.41797	3.90625	4.39453	4.88281	5.37109	5.85938	6.34766	6.83594	7.32422	7.8125	8.30078	8.78906	9.27734	9.76562	10.2539	10.7422	11.2305	11.7188	12.207	12.6953	13.1836	13.6719	14.1602	14.6484	15.1367	15.625	16.1133	16.6016	17.0898	17.5781	18.0664	18.5547	19.043	19.5312	20.0195	20.5078	20.9961	21.4844	21.9727	22.4609	22.9492	23.4375
VT
1	0	1270.33	1947.94	2000.47	2314.75	2621.91	2679.04	2869.75	3115.32	3210.11	3332.28	3559.32	3710.02	3758.34	3947.74	4138.18	4206.44	4332.54	4521.42	4643.31	4700.68	4846.61	4987.1	5036.37	5119.81	5241.73	5313.77	5352.57	5447.19	5527.9	5544.71	5608.83	5688.14	5723.08	5758.27	5828.93	5881.23	5889.81	5940.96	5997.47	6017.06	6045.88	6097.34	6130.29	6141.08	6185.1	6227.07	6233.67	6268.06
2	0	1497.12	1675.84	2167.98	2349.85	2641.31	2856.24	3024.66	3257.64	3327.29	3554.63	3604.96	3794.34	3900.44	4037.92	4179.63	4266.28	4422.34	4496.1	4658.17	4757.06	4894.57	5021.17	5118.91	5256.43	5310.08	5430.13	5500.98	5581.21	5671.56	5701	5788.01	5810.29	5881.71	5934.28	5979.73	6045.77	6071.63	6136.45	6160.94	6212.73	6249.39	6291.36	6340.17	6371.17	6431.86	6449.82	6503.63	6535.82
3	0	1407.94	1723.87	2156.15	2432.04	2627.93	2870.38	2936.32	3160.13	3180.82	3381.14	3438.33	3602.42	3686.32	3812.16	3913.96	4000.72	4113.5	4174.6	4277.14	4308.89	4404.8	4416.6	4498.06	4504.67	4573.42	4587.93	4638.04	4660.02	4702.97	4723.56	4759.43	4779.19	4821.15	4835.39	4875.88	4890.94	4930.72	4947.75	4977.73	5003.09	5025.65	5054.2	5064.8	5096.55	5107.21	5142.7	5155.03	5185.78
4	0	1251.41	2021.07	2220.97	2454.92	2844.63	3120.86	3169.06	3372.74	3634.42	3786.51	3848.21	4048.1	4264.33	4366.53	4433.05	4614.72	4795.85	4870.01	4942.91	5106.05	5258.81	5317.51	5390.8	5531.4	5655.38	5703.76	5776.73	5893.34	5985.28	6019.77	6094.77	6195.52	6265.03	6297.34	6370.9	6454.71	6500.34	6531.53	6604.41	6677.33	6708.33	6743.85	6815.12	6880.01	6902.35	6936.41	6998.88	7050.39
5	0	1272.35	1914.04	1919.22	2256.81	2544.32	2577.72	2773.16	2974.51	3020.51	3152.01	3312.61	3369.47	3457.37	3585.77	3645.53	3706.1	3809.01	3864.03	3905.88	3991.37	4044.67	4074.78	4147.78	4201.97	4226.86	4286.7	4335.45	4356.14	4408.13	4455.35	4474.67	4519.11	4565.43	4588.85	4626.14	4669.62	4697.72	4728.57	4764.13	4792.57	4824.29	4855.88	4879.72	4907.65	4934.67	4956.28	4985.23	5011.93
6	0	1443.17	1893.62	2220.65	2644.42	2677.24	2976.17	3212.81	3285.7	3531.69	3661.16	3779.05	3965.17	4025.84	4156.73	4284.24	4337.48	4464.76	4540.41	4622.92	4746.01	4788.63	4876.24	4979.64	4993.53	5072.79	5156.13	5183.97	5243.69	5294.75	5327.96	5375.55	5399.87	5443.35	5491.09	5500.24	5545.37	5585.56	5596.72	5646.21	5677.3	5702.9	5757.14	5782.35	5821.98	5876.21	5898.54	5948.52	5997.57
7	0	1341.26	2018.11	2069.49	2437.11	2752.89	2806.28	3014	3226.42	3261.31	3419.45	3614.3	3690.01	3788.04	3939.35	4012.71	4102.12	4253.58	4350.48	4411.37	4541.6	4642.72	4674.16	4780.24	4883.2	4906.25	4988.38	5091.6	5139.43	5208.79	5316.36	5387.43	5409.66	5479.42	5542.57	5556.67	5592.93	5633.88	5654.37	5687.38	5715.64	5727.89	5765.94	5799.96	5803.13	5841.57	5885.07	5897.67	5925.56
8	0	1310.71	1968.36	2016.16	2368.81	2656.72	2692.91	2924.14	3148.19	3193.01	3367.33	3572.18	3645.84	3788.18	3999.91	4124.77	4219.19	4415.67	4584.3	4656.23	4806.5	4985.72	5086.12	5181.63	5344.96	5478.91	5528.24	5630.2	5753.02	5811.6	5855.9	5948.1	6007.87	6032.47	6120.53	6200.99	6219.85	6292.76	6384.41	6426.93	6475.23	6564.31	6628.91	6649.02	6714.45	6778.9	6793.39	6835.21	6892.74
9	0	1387.78	1737.49	2096.2	2443.55	2571.34	2892.98	2913.29	3189.79	3254.33	3490.05	3583.78	3758.55	3871.15	3986.23	4114.86	4188.61	4308.83	4345.37	4444.59	4452.34	4537.87	4553.59	4623.19	4646.94	4706.82	4732.37	4800.28	4821.46	4896.03	4904.8	4986.29	4992.06	5069.21	5083.29	5152.14	5175.99	5230.75	5263.79	5306.15	5338.5	5362.07	5394.46	5407.31	5436.57	5452.25	5475.83	5496.95	5517.08
10	0	1331.74	1967.76	2040.5	2453.34	2772.54	2802.08	3071.3	3333.49	3386.22	3573.87	3808.84	3899.98	4008.82	4208.84	4339.35	4369.51	4492.83	4598.9	4631.79	4704.34	4768.8	4823.7	4912.62	4967.12	5006.31	5120.25	5225.52	5259.7	5354.88	5479.04	5547.4	5596.18	5701.09	5789.71	5810.06	5868.35	5943.98	5982.07	6000.75	6050.13	6090.5	6108.95	6143.13	6182.07	6211.64	6242.32	6275.02	6297.87
11	0	1461.18	1928.7	2262.65	2728.85	2812.4	3100.92	3372.09	3417.03	3665.07	3821.24	3923.42	4146.83	4240.78	4371.04	4565.82	4628.48	4764.81	4924.8	4960	5087.71	5218.97	5242.75	5342.01	5435.57	5457.32	5533.34	5595.16	5605.13	5661.71	5705.01	5726.75	5769.68	5797.63	5826.32	5859.16	5879.57	5930.21	5972.91	5983.83	6040.17	6083.96	6103.65	6166.07	6207.94	6232.97	6294.53	6328.27	6354.29
12	0	1288.44	1819.34	1970.33	2345.17	2507.79	2659.95	2905.49	2977.79	3130.59	3327.89	3367.25	3508.43	3668.87	3682.95	3818.52	3954.15	3972.61	4110.33	4234.81	4259.14	4395.37	4512.95	4537.49	4669.26	4783.21	4801.57	4922.78	5031.94	5037.42	5140.17	5237.37	5245.79	5334.02	5422.31	5432.64	5497.37	5566.77	5580.69	5626.5	5674.67	5692.62	5733.26	5770.7	5795.88	5834.2	5862.73	5889.45	5927.07
13	0	1423.47	1978.69	2190.67	2619.22	2776.25	2986.32	3273.32	3350.61	3556.77	3785.47	3843.45	4037.32	4228.89	4278.34	4451.69	4610.08	4666.92	4828.46	4964.41	5028.45	5180.44	5301.58	5372.76	5517.75	5628.23	5689.95	5817.37	5911.76	5966.97	6083.23	6167.69	6216.12	6322.63	6401.69	6452.18	6554.23	6630.31	6677.57	6770.86	6837.73	6883.03	6972.84	7035.32	7087.73	7181.76	7246.2	7303.12	7398.85
14	0	1136.74	1890.1	2167.46	2319.42	2673.37	3003.43	3144.87	3276.67	3566.34	3869.11	4041.21	4073.3	4267.73	4515.54	4687.53	4721.23	4874.72	5104.86	5297.76	5377.86	5507.54	5737.48	5973.05	6123.46	6228.24	6429.4	6680.25	6887.98	7012.01	7171.94	7411.82	7658.45	7832.86	7938.31	8099.38	8310.22	8496.21	8596.81	8655.14	8778.03	8918.58	9013.64	9031.73	9096.13	9192.12	9265.63	9280.05	9330.21
15	0	1178.27	1913.75	2127.84	2327.57	2670.99	2913.15	2965.89	3167.91	3420.52	3571.37	3660.56	3872.22	4101.1	4232.91	4345.79	4556.63	4771.33	4898.52	5022.43	5228.82	5434.79	5564.45	5692.02	5888.9	6084.57	6208.81	6313.76	6476.43	6641.52	6744.1	6809.82	6920.81	7035.83	7099.48	7122.1	7188.72	7257.03	7286.15	7312.14	7366.05	7411.23	7427.14	7463.35	7512.42	7544.44	7560.72	7601.12	7645.22
16	0	1476.33	2075.95	2263.16	2701.42	2894.09	3076.96	3360.54	3455.93	3633.64	3854.14	3920.61	4087.52	4266.18	4332.88	4501.41	4663.39	4738.12	4898.8	5045.86	5114.84	5250.67	5370.27	5417.67	5514.9	5589.08	5610.97	5684.02	5722.99	5765.63	5843.06	5878.81	5933.62	6014.31	6049.83	6096.69	6166.89	6195.16	6232.7	6291.46	6314.59	6344.32	6393.19	6415.5	6438.67	6477.82	6498.82	6520.12	6553.72
17	0	1513.75	1666.82	2195.91	2342.06	2695.33	2822.81	3106.53	3215.18	3456.39	3544.32	3746.46	3834.12	4024.71	4082.91	4240.3	4283.3	4424.31	4461.06	4586.16	4619.27	4743.76	4749.68	4850.2	4855.92	4939.09	4957.84	5017.05	5022.77	5079.02	5091.27	5152.1	5186.13	5235.69	5294.2	5317.42	5371.24	5384.52	5426.27	5443.79	5481.7	5506.51	5562.62	5582.98	5652.12	5672.68	5738.45	5762.88	5828.02
18	0	1310.02	2010.68	2067.31	2388.67	2714.79	2803	2956.27	3176.72	3281.46	3351.25	3509.17	3622.01	3639.4	3734.84	3828.54	3858.64	3914.5	3992.9	4048.94	4081.53	4131.31	4196.77	4247.95	4264.21	4322.97	4397.92	4432.04	4470.46	4555.2	4623.06	4643.32	4720.37	4810.71	4851.87	4895.95	4980.58	5044.59	5052.05	5108.85	5173.41	5196.98	5229.15	5288.23	5329.57	5337.56	5383.05	5435.1	5458.03
19	0	1394.86	2032.37	2126.36	2538.8	2806.13	2885.57	3163.88	3356.35	3415.87	3643.84	3821.38	3847.75	4040.81	4225.13	4250.22	4393.1	4573.21	4647.6	4725.88	4877.81	4982.81	5000.31	5105.3	5213.74	5247.21	5303.02	5392.3	5439.79	5469.46	5544.55	5597.78	5613.79	5676.97	5729.03	5740.48	5796.56	5846.6	5858.51	5912.61	5963.86	5974.29	6026.38	6080.92	6090.91	6135.75	6190.49	6206.58	6240.71
20	0	1261.86	1983.5	2104.46	2448.72	2892.79	3148.98	3282.01	3606.29	3934.98	4081.18	4223.91	4517.64	4789.23	4889.49	5014.5	5264.83	5493.62	5581.7	5662.45	5840.43	6002.97	6066.18	6128.15	6248.31	6345.54	6362.02	6435.3	6552.6	6652.75	6692.35	6722.16	6795.26	6877.17	6942.63	6981.2	6999.11	7042.58	7113.36	7187.13	7233.89	7249.96	7296.63	7356.09	7399.17	7428.76	7471.85	7508.18	7516.81
21	0	1490.03	1791.93	2256.5	2609.52	2786.99	3153.92	3243.57	3489.55	3692.92	3791.72	4009.93	4068.9	4228.6	4374.28	4429.63	4578.51	4636.87	4737.14	4855.96	4891.85	4995.62	5078.76	5127.28	5229.8	5293.85	5346.1	5435.89	5468.78	5535.85	5597.95	5634.12	5722.57	5752.35	5820.75	5896.89	5916	6005.26	6051.17	6105.55	6184.08	6192.31	6262.04	6308.25	6340.88	6401.47	6410.9	6455.8	6487.88
22	0	1426.99	1923.94	2206.5	2658.76	2766.73	3040.51	3346.91	3366.34	3617.8	3855.5	3876.21	4091.05	4272.75	4317.52	4494.62	4622.64	4673.16	4814.7	4892.9	4955.57	5075.33	5124.45	5188.65	5279.59	5318.73	5404.91	5482.77	5517.35	5614.12	5685.05	5714.06	5813.67	5882.93	5920.59	6025.43	6102.86	6147.13	6245.52	6321.08	6379.3	6474.76	6544.21	6612.63	6705.91	6759.45	6828.45	6920.33	6957.75
23	0	1486.34	1782.05	2227.01	2540.22	2709.66	3003.57	3029.27	3264.02	3375.64	3518.11	3681.42	3724.96	3890.88	3940.57	4064.58	4173.37	4230.7	4361.2	4389.76	4491.6	4577.22	4614.39	4713.24	4747.28	4809.28	4875.27	4900.02	4966.25	4999.01	5046.65	5110.62	5116.8	5173.46	5215.82	5242.83	5299.53	5307.48	5359.51	5396.84	5428.61	5485.58	5496.72	5549.09	5583.35	5612.39	5659.13	5663.92	5710
24	0	1356.94	2013.12	2093.55	2530.04	2894.15	2963.67	3217.11	3488.95	3559.12	3720.87	3945.89	4039.03	4156.44	4370.95	4509.42	4553.67	4720.01	4867.64	4882.84	4997.6	5133.57	5183.96	5271.6	5400.45	5468.22	5527.6	5648.28	5737.14	5749.3	5841.34	5940.09	5974.89	6015.86	6083.13	6118.17	6146.28	6192.62	6209.25	6246.94	6309.21	6345	6369.09	6434.18	6490.99	6501.47	6551.33	6615.07	6645.96
25	0	1348.65	2014.17	2062.2	2494.21	2868.77	2904.47	3184.16	3525.28	3662.23	3821.3	4129.5	4351.41	4420.97	4665.1	4930	5049.8	5202.86	5452.37	5639.4	5733.59	5921.24	6118.21	6218.96	6338.52	6513.09	6636.1	6709.41	6851.73	6990.68	7058.95	7158.61	7293.33	7381.87	7434.52	7538.44	7632.31	7668.29	7743.37	7837.73	7888	7944.1	8042.68	8123.2	8173.04	8264.14	8361.65	8416.21	8484.34
26	0	1402.21	2052.94	2132.05	2523.67	2778.79	2851	3105.28	3275.92	3328.38	3511.58	3630.13	3695.44	3857.11	3957.39	4032.01	4190.89	4293.68	4364.98	4518.82	4628.63	4697.47	4845	4962.39	5039.48	5189.36	5321.99	5405.4	5549.93	5690.94	5778.31	5908.84	6044.25	6118.71	6221.69	6342.98	6410.86	6491.48	6597.94	6658.99	6715.47	6802.87	6855.66	6897.22	6971.64	7019.53	7054.14	7123.01	7172.65
27	0	1405.55	1796	2160.19	2559.03	2595.47	2933.22	3131.94	3284.2	3568.61	3656.36	3853.61	4067.25	4134.85	4354.45	4512.35	4618.18	4817.03	4916.28	5048.42	5202.94	5271.03	5428.88	5551.51	5620.96	5757.08	5824.41	5920.56	6037.43	6083.29	6195.55	6284.1	6343.86	6457.22	6518.83	6601.62	6703.77	6748.12	6842.54	6923.84	6957.77	7037.17	7076.21	7131.2	7206.34	7233.89	7311.23	7381.71	7425.88
28	0	1476.65	2050.83	2280.83	2741.01	2927.3	3129.4	3423.77	3510.78	3685.39	3895.76	3933.86	4093.53	4260.35	4284.1	4419.81	4552.44	4565.57	4661.82	4743.76	4764.05	4855.97	4920.06	4963.46	5069.64	5150.66	5195.84	5301.27	5395.57	5437.48	5523.4	5606.8	5644.79	5723.67	5797.62	5824.38	5898.8	5966.18	5992.17	6064.95	6125.36	6158.99	6235.89	6294.04	6334.29	6414.76	6473.36	6514.62	6593.16
29	0	1495.09	1840.9	2252.68	2581.49	2724.4	3024.34	3081.19	3305.59	3451.57	3576.88	3762.95	3806.54	3972.79	4060.46	4190.03	4344.36	4382.63	4526.91	4603.23	4697.76	4817.17	4843.36	4955.13	5012.33	5079.09	5169.77	5178.51	5270.76	5327.69	5370.65	5449.69	5467	5521.35	5571.38	5586.77	5638.96	5665.39	5693.85	5732.35	5745.08	5779.74	5802.67	5831.88	5868.44	5880.51	5918	5938.12	5969.5
30	0	1494.71	1656.94	2155.49	2323.4	2624.19	2828.69	3002.01	3217.49	3291.09	3490.04	3499.42	3655.7	3702.24	3826.58	3903.71	3992.47	4087.91	4142.27	4253.46	4260.44	4360.83	4388.64	4475.71	4544.75	4586.94	4668.87	4684.37	4735.72	4787.61	4807.23	4846.57	4885.63	4905.5	4950.28	4963.09	5000.38	5023.94	5049.04	5072.7	5096.6	5118.6	5146.63	5173.59	5196.99	5231.84	5243.73	5290.12	5304.53
31	0	1466.13	2009.73	2227.15	2615.57	2715.4	2912.07	3114.19	3120.65	3262.13	3356.16	3407.42	3493.99	3544.08	3610.7	3647.65	3713.6	3769.72	3805.51	3903.55	3955.5	4014.75	4121.11	4165.61	4228.83	4315.48	4336.22	4386.99	4439.4	4458.42	4499.18	4528.32	4566.57	4596.67	4626.04	4668.93	4680.77	4721.41	4762.05	4772.77	4817.45	4845.07	4866.71	4908.53	4924.09	4954.75	4986.02	4998.29	5030.84
32	0	1261.92	1933.77	1984.7	2352.74	2740.47	2872.72	3041.58	3334.65	3518.72	3570.87	3803.03	4038.03	4116.53	4246.84	4467	4620.29	4681.17	4856.83	5044.41	5121.36	5218.48	5400.75	5548.71	5585.24	5690.82	5834.71	5921.34	5940.07	6023.64	6099.99	6131.45	6201.19	6277.89	6301.05	6353.84	6444.25	6507.35	6525.65	6602.44	6687.82	6722.15	6764.62	6850.12	6919.26	6930.88	6986.99	7060.21	7097.38
33	0	1438.96	2058.35	2237.8	2756.98	3095.58	3188.81	3545.23	3829.83	3854.52	4117.8	4376.31	4414.05	4603.04	4834.65	4910.97	5037.54	5237.23	5336.99	5408.78	5565.63	5663.72	5699.96	5819.93	5905.8	5938.65	6048.19	6141.59	6170.56	6257.02	6342.57	6377.01	6453.09	6538.13	6578.67	6640.41	6721.92	6772.04	6814.88	6879.12	6928.25	6969.36	7029.24	7083.4	7121.88	7169.76	7224.71	7275.55	7322.69
34	0	1446.8	1759.57	2168.22	2460.62	2633.97	2917.01	2960.82	3197.06	3320.18	3453.07	3607.78	3653.16	3812.58	3865.43	3981.18	4083.93	4155.1	4279.1	4330.72	4443.14	4522.15	4578.68	4663.66	4672.97	4738.59	4770.37	4810.48	4851.83	4874.97	4923.73	4926.33	4982.75	5017.62	5052.21	5111.63	5124.33	5170.63	5215.95	5220.48	5262.08	5290.26	5307.21	5348.46	5370.67	5390.92	5425.53	5443.45	5464.78
35	0	1572.72	1814.72	2324.76	2594.47	2855.14	3157.41	3241.56	3529.33	3596.2	3800.58	3946.09	4054.16	4229.38	4247.03	4400.02	4466.54	4567.35	4663.49	4713.86	4816.37	4829.15	4912.52	4960.87	5005.83	5068.62	5095.8	5143.29	5184.28	5224.21	5256.68	5301.48	5324.81	5361.26	5395.8	5421.36	5458.23	5483.97	5507.15	5534.63	5559.15	5580.49	5615.11	5624.79	5668.15	5698.29	5724.22	5767.8	5772.15
36	0	1485.45	1804.02	2267.74	2645.75	2798.91	3191.41	3307.85	3572.07	3849.62	3895.38	4170.8	4332.86	4459.03	4687.03	4757.53	4901.5	5058.42	5110.23	5226.9	5320.88	5388.49	5465	5538.27	5605.71	5665.63	5730.45	5780.68	5849.93	5894.33	5949.53	6022.61	6040.26	6115.41	6175.06	6204.03	6284.13	6316.61	6366.77	6432.25	6436.66	6489.6	6528.01	6554.39	6596.4	6626.68	6667.4	6695.53	6738
37	0	1468.95	2093.07	2276.55	2783.91	3087.06	3228.72	3604.47	3869.37	3942.57	4236.4	4489.89	4508.48	4734.23	4989.22	5076.01	5194.65	5389.04	5490.66	5559.48	5722.76	5851.97	5885.98	5985.31	6091.87	6139.11	6209.88	6298.32	6343.93	6402.43	6486.11	6530.67	6558.23	6624.06	6665.97	6690.27	6747.96	6788.24	6831.07	6898.05	6933.85	6971.85	7048.19	7094.41	7125.68	7214.25	7289.14	7301.22	7367.73
38	0	1151.58	1905.84	2173.2	2304.38	2622.8	2898.65	2984.38	3103.39	3326.93	3513.12	3577.19	3707.25	3909.2	4073.68	4139.86	4265.68	4456.42	4617.81	4692.72	4806.18	4984.41	5147.13	5235.36	5327.78	5478.53	5623.85	5700.69	5749.55	5856.75	5968.58	6025.58	6050.95	6135.68	6228.6	6277.16	6299.11	6375.12	6462.45	6514.92	6522.17	6577.95	6647.36	6690.49	6701.43	6752.26	6816.41	6858.61	6864.8
39	0	1456.46	1765.1	2203.51	2538.12	2667.74	2966.57	3042.06	3211.75	3378.46	3413.15	3558.03	3718.9	3743.29	3891.61	4041.81	4112.8	4302.87	4422.06	4534.26	4692.24	4738.24	4838.66	4933.09	4943.53	5007.93	5073.54	5085.7	5151.91	5222.53	5236.88	5307.68	5344.8	5389.71	5445.72	5460.22	5512.56	5539.34	5571.89	5606.72	5634.09	5661.38	5695.86	5727.69	5746.6	5790.22	5808.57	5840.53	5869.13
40	0	1597.21	1831.43	2358.44	2633.86	2891.62	3184.47	3266.11	3519.99	3550.25	3750.43	3847.26	3990.15	4143.62	4201.21	4359.99	4393.33	4506.79	4567.61	4641.32	4706.17	4768.12	4861.71	4889.21	5006.95	5046.76	5138.83	5228.41	5260.32	5352.22	5370.52	5434.55	5472.71	5510.42	5549.89	5577.85	5625.2	5642.63	5701.38	5723.88	5774.34	5819.67	5850.59	5900.95	5927.05	5967.99	5992.17	6029.3	6055.05
41	0	1433.88	1457.67	1956.36	2092.25	2384.63	2515.13	2752.99	2799.58	3029.33	3176.45	3288.82	3490.09	3562.41	3691.74	3851.86	3892.15	4016.72	4134.49	4168.95	4285.53	4385.34	4446.62	4553.6	4598.86	4651.43	4737.07	4769.26	4823.11	4894.88	4915.94	4959.56	5014.65	5029.11	5079.52	5113.37	5146.4	5196.43	5215.11	5248.81	5292.5	5309.14	5348.3	5387.66	5403.13	5440.81	5474.21	5489.01	5529.56
42	0	1415.79	2053.39	2168.91	2613.11	2906.39	2984.86	3276.89	3492.52	3536.74	3757.22	3941.13	3950.48	4116.6	4275.48	4291.29	4410.74	4539.79	4564.66	4650.03	4749.29	4778.37	4845.4	4913.95	4934.7	5015.63	5091.01	5096.19	5174.92	5258.26	5272.3	5336.3	5417.83	5446.12	5489.6	5559.4	5596.77	5626.82	5677.76	5709.38	5741.73	5785.64	5811.97	5840.2	5874.7	5893.62	5923.08	5955.53	5970.62
43	0	1281.22	1911.97	1942.83	2311.2	2614.83	2643.2	2856.02	3069.17	3102.29	3254.21	3435.64	3489.38	3594.51	3752.63	3826.17	3888.08	4015.8	4092.55	4126.9	4228.28	4298.6	4321.34	4410.36	4479.65	4497.49	4586.08	4668.6	4679.55	4760.64	4857.9	4896.33	4962.43	5069.48	5140.85	5178.73	5269.56	5353.85	5383.78	5449.78	5535.88	5582.35	5613.12	5681.95	5737.19	5745.74	5793.2	5847.99	5867.4
44	0	1315.52	1829.05	2009.04	2380.07	2502.75	2687.02	2912.98	2927.13	3116.96	3290.86	3316.34	3486.87	3613.76	3660.27	3809.05	3891.2	3966.23	4109.72	4173.43	4265.03	4401.61	4460.03	4557.8	4682.08	4738.12	4835.45	4944.48	5002.96	5098.2	5192.37	5257.68	5348.34	5421.77	5491.04	5583	5638.91	5699.21	5784.5	5829.12	5880.42	5952.97	5987.22	6031.94	6087.94	6109.45	6153.81	6199.29	6221.1
45	0	1457.89	1983.34	2257.01	2733.51	2885.67	3141.39	3475.59	3556.82	3762.14	4001.54	4032.44	4215.97	4410.96	4432.78	4580.26	4740.44	4780.34	4877.83	4999.27	5057.17	5104.48	5194.39	5272.41	5290.01	5367.55	5463.71	5491.98	5559.63	5659.88	5701.7	5753.23	5841.36	5890.43	5926.74	5988.02	6035.07	6077.21	6112	6144.95	6187.43	6207.85	6236.57	6276.41	6289.25	6320.67	6362.17	6386.9	6418.58
46	0	1401.19	1585.64	2053.79	2258.25	2519.45	2754.21	2876.39	3092.03	3143.87	3324.06	3374.79	3508.91	3606.88	3668.4	3761.36	3797.84	3872.49	3901.93	3973.18	4013.73	4069.38	4088.29	4142.8	4177.81	4227.43	4276.35	4301.93	4361.4	4373.92	4417.99	4441.65	4480.2	4501.78	4533.79	4561.25	4583.63	4614.42	4632.83	4674.77	4677.09	4715.75	4734.79	4763.9	4789.63	4807.19	4835.17	4847.63	4875.62
47	0	1270.4	2031.31	2202.7	2465.24	2857.17	3105.89	3152.07	3373.54	3619.6	3745.76	3867.11	4076.69	4250.79	4326.52	4479.12	4679.8	4816.61	4891.44	5053.18	5234.72	5340.09	5417.43	5573.1	5728.53	5800.26	5863.38	5994.34	6113.01	6157.2	6231.68	6354.12	6454.62	6494	6564.99	6665.48	6737.78	6752.15	6807.53	6880.77	6927.08	6941.12	6982.99	7025.15	7048.18	7086.92	7134.44	7157.54	7180.73
48	0	1271.78	1882.41	1943.36	2344.76	2661.22	2676.57	2956.5	3249.21	3331.36	3507.78	3766.63	3905.03	4005.1	4219.5	4385.71	4467.48	4647.13	4825.08	4892.19	4997.13	5141.69	5217.9	5291	5419.26	5511.95	5562.14	5658.06	5736.54	5774.34	5863.02	5949.67	5983.75	6056.69	6146.75	6189.74	6236.59	6316.8	6369.97	6407.32	6482.66	6545.38	6567.77	6627.03	6691.91	6718.24	6760.79	6823.78	6861.99
49	0	1485.28	1871	2306.12	2651.81	2834.07	3129.63	3182.77	3424.08	3488.12	3674.62	3797.41	3931.35	4091.35	4181.19	4350.33	4396.2	4560.91	4584.63	4730.27	4770.76	4886.49	4948.62	5027.46	5108.97	5156.25	5244.68	5268.23	5349.07	5350.66	5417.62	5438.3	5495.32	5529.42	5573.74	5608.45	5636.47	5669.64	5691.72	5728.82	5756.97	5792.87	5820.01	5848.12	5871.72	5902.32	5925.68	5955.18	5970.48
50	0	1491.96	1574.94	2077.91	2152.72	2468.83	2558.28	2787.27	2895.97	3065.46	3186.82	3303.99	3428.28	3502.59	3621.26	3662.65	3773.44	3782.95	3875.52	3890.74	3965.15	3998.39	4053.77	4094.76	4139.4	4178.3	4225.16	4255.03	4310.33	4328.86	4383.88	4408.54	4456.11	4489.28	4524.48	4560.22	4585.97	4620.67	4641.68	4675.86	4693.95	4727.14	4739.98	4768.33	4781.75	4812.62	4822.38	4853.18	4859.44
51	0	1538.44	1904.49	2348.64	2760.2	2850.87	3195.42	3338.69	3514.46	3727.73	3740.37	3904.76	3987.04	4079.82	4209.34	4226.69	4334.26	4423.84	4468.98	4563.24	4632.74	4674.8	4752.43	4799.58	4841.11	4911.96	4924.65	4992.33	5052.25	5078.72	5155.23	5178.36	5244.39	5320.1	5324.33	5388.04	5418.24	5464.85	5524.72	5531.35	5590.88	5623.43	5657.5	5707.02	5711.68	5762.48	5793.63	5819.92	5865.31
52	0	1277.12	1925.85	1934.05	2305.09	2640.79	2690.84	2913.52	3189.01	3295.3	3422.89	3661.67	3820.54	3851.1	4026.32	4198.97	4242.31	4342.43	4489.07	4562.9	4610.14	4726.46	4812.43	4825.42	4912.02	4998.59	5019.28	5081.7	5167.16	5209.35	5236.63	5303.02	5351.87	5364.55	5415.98	5468	5489.46	5527.63	5577.01	5604.83	5631.56	5679.66	5722.07	5744.35	5776.33	5817.01	5846.47	5867.07	5902.26
53	0	1424.31	2030.57	2192.51	2616.94	2834.8	2991.09	3282.62	3425.08	3559.56	3792.21	3909.25	4008.24	4198.71	4312.93	4358.75	4497.53	4608.1	4619.12	4704.78	4804.66	4844.79	4892.02	4979.84	5035.06	5064.85	5136.19	5181.83	5220.33	5293.28	5329.33	5373.71	5458.67	5504.84	5542.55	5627.8	5683.64	5712.1	5785.33	5839.05	5851.17	5899.7	5935.18	5946.87	5983.68	6009.73	6029.51	6062.57	6086.15
54	0	1384.56	1939.55	2138.46	2587.73	2806.64	2954.89	3245.98	3390.79	3489.57	3695.07	3811.69	3864.8	4014.25	4130.86	4135.69	4248.47	4386.29	4441.7	4526.05	4676.18	4770.89	4825.93	4957.56	5056.53	5084.13	5176.58	5248.6	5258.5	5322.35	5365.94	5384.95	5439.94	5474.4	5488.16	5529.49	5566.32	5589.51	5613.61	5650.64	5681.95	5690.53	5723.62	5754.1	5762.24	5794.82	5821.79	5830.28	5857.76
55	0	1259.31	1978.76	2109.41	2395.23	2741.78	2891.07	3014.86	3268.09	3452.31	3488.02	3673.47	3881.75	3969.48	4080.74	4286.26	4446.87	4483.02	4628.71	4815.22	4917.54	4971.92	5127.68	5278.38	5325.89	5405.32	5544.23	5641.86	5652.1	5753.07	5868.43	5914.22	5969.78	6087.08	6186.2	6203.56	6274.04	6379.59	6449.1	6458.22	6528.91	6607.84	6642.64	6679.49	6748.34	6800.32	6821.44	6880.54	6947.77
56	0	1311.05	1832.53	2029.39	2442.15	2606.89	2809.64	3122.95	3239.85	3430.25	3705.37	3815.2	3980.81	4228.56	4342.9	4476.38	4689.77	4798.93	4907.56	5091.56	5193.1	5267.12	5413.52	5500.32	5544.72	5652.82	5718.94	5745.63	5819.39	5857.93	5888.06	5944.81	5963.22	6002.71	6055.34	6064.85	6108.07	6157.49	6166.17	6217	6272.23	6285.67	6335.31	6392.48	6408.91	6452.61	6506.87	6522.33	6562.54
57	0	1313.63	2086.27	2241.08	2542.02	2963.23	3217.97	3267.35	3501.49	3737.43	3805.58	3946.65	4193.02	4377.87	4384.98	4561.16	4802.31	4958.06	4981.66	5158.76	5377.32	5505.81	5551.48	5720.49	5913.03	6017.74	6071.92	6226.21	6391.47	6476.67	6533.54	6665.4	6794.82	6852.33	6919.12	7039.76	7143.54	7180.3	7249.09	7353.34	7429.7	7463.6	7543.16	7636.12	7687.9	7731.63	7820.76	7904.7	7935.86
58	0	1253.48	1971.56	2080.53	2393	2801.03	3023.23	3087.77	3340.95	3582.75	3659.37	3799.03	4023.14	4177.33	4237.78	4420.02	4626.1	4729.51	4813.41	5000.79	5177.54	5243.18	5341.25	5514.07	5654.79	5696.59	5798.22	5943.17	6041.46	6073.36	6171.69	6282.55	6334.96	6381.22	6479.98	6564.99	6581.85	6645.71	6742.54	6808.21	6815.76	6886.3	6970.65	7011.86	7040.45	7117.67	7191.79	7217.76	7262.25
59	0	1442.22	1955.95	2210.51	2626.11	2730.09	2962.64	3184.5	3236.94	3463.7	3602.83	3697	3901.73	3987.39	4103.25	4284.4	4342.99	4454.12	4599.32	4631.39	4731.22	4847.43	4868.74	4948.98	5041.8	5067.96	5133.3	5216.37	5247.85	5294.67	5365.02	5389.82	5437.75	5505.56	5522.72	5573.68	5636.25	5649.04	5702.24	5753.1	5764.97	5819.69	5859.13	5878	5925.51	5946.45	5974.54	6012.31	6017.52
60	0	1242.91	1820.35	1895.71	2262.78	2505.68	2586.74	2870.33	3091.01	3124.42	3356.74	3593.14	3652.03	3802.06	4023.85	4151.6	4193.46	4339.38	4469.7	4500.94	4566.53	4659.93	4710.12	4730.75	4797.29	4856.03	4868.79	4921.64	4988.44	5023.06	5076.96	5157.64	5211.74	5257.31	5340.96	5410.51	5433.33	5495.17	5563.97	5587.51	5620.31	5674.27	5704.86	5727.64	5768.23	5798.63	5824.31	5857.3	5884.06
61	0	1104.4	1845.3	2129.25	2239.34	2559.93	2873.16	3015.59	3096.46	3333.91	3594.72	3750.04	3784.66	3948.27	4158.02	4303.07	4327.55	4457.48	4651.82	4813.41	4868.06	4948.32	5110.69	5273.6	5359.43	5388.54	5507.55	5653.08	5752.17	5767.36	5853.14	5982.45	6091.16	6131.32	6183.35	6288.68	6395.17	6453.73	6483.05	6564.82	6663.31	6731.56	6748.96	6806.89	6894.31	6969.41	6998.99	7025.99	7088.94
62	0	959.652	1630.44	1935.13	2047.97	2324.57	2629.87	2825.39	2905.65	3088.75	3328.16	3512.29	3562.46	3666.56	3862.13	4053.71	4155.14	4211.92	4368.72	4559.04	4694.66	4732.25	4849.25	5036.31	5211.9	5306.33	5380.14	5541.54	5735.83	5885.25	5946.01	6035.73	6190.62	6345.84	6438.57	6476.77	6579.43	6713.05	6817.97	6853.9	6902.06	6994.66	7082.37	7121.73	7147.63	7219.45	7296	7334.64	7356.72
63	0	1185	1765.66	1804	2117.22	2346.77	2385.25	2607.31	2790.6	2816.01	2984.09	3141.35	3165.55	3303.57	3448.02	3488.66	3620.4	3773.71	3850.25	4009.56	4222.25	4361.02	4471.41	4654.08	4802.25	4883.51	5033.09	5183.62	5260	5368.02	5497.56	5565.31	5642.78	5758.31	5834.07	5899.01	6002.3	6075.33	6123.2	6216.9	6293.15	6333.25	6423.81	6511.31	6551.88	6637.89	6739.26	6793.09	6867.87
64	0	1422.8	1880.16	2199.4	2630.15	2693.1	3002.6	3270.31	3353.74	3632.81	3812.35	3938.33	4183.51	4306.57	4439.89	4636.77	4709.59	4824.46	4957.94	4976.05	5070.36	5142.39	5174.48	5258.96	5286.38	5349.93	5428.04	5446.07	5519.13	5580.12	5610.74	5683.38	5725.68	5768.52	5832.52	5856.95	5908.59	5961.8	5978.48	6033.64	6075.82	6095.28	6146.47	6173.76	6198.74	6245.12	6261.48	6289.98	6327.81
65	0	1420.11	1946.97	2205.74	2660.04	2798.41	3064.57	3404.35	3488.28	3753.74	4062.52	4160.27	4416.17	4718.14	4835.06	5050.97	5327.86	5451.94	5627.59	5884.38	6025	6127.4	6325.51	6455.41	6510.49	6662.07	6780.14	6796.19	6902.6	6994.91	7001	7087.79	7163.54	7180.48	7255.42	7307.93	7341.09	7434.11	7499.27	7538.25	7635.07	7706.16	7747.97	7843.85	7917.71	7957.15	8043.32	8109.86	8137.96
66	0	1214.57	1867.61	1915.63	2233.2	2563.17	2654.04	2828.96	3101.4	3260.84	3320.46	3526.65	3716.84	3758	3893.06	4093.71	4222.1	4246.67	4385.76	4540.26	4613.8	4656.44	4764.4	4862.62	4903.96	4957	5036.03	5097.04	5132.28	5191.8	5263.89	5316.48	5351.73	5405.9	5460.67	5491.97	5530.84	5582.76	5613.7	5638.58	5695.19	5746.99	5758.71	5799.77	5859.33	5893.12	5909.96	5963.99	6014.43
67	0	1470.76	2131.94	2289.61	2842.85	3270.43	3355.6	3714.22	4101.61	4255.58	4444.35	4739.22	4923.22	5011.63	5203.41	5361.74	5446.75	5585.72	5704.82	5772.93	5911.04	6051.14	6106.14	6195.97	6334.08	6426.16	6457.87	6565.78	6683.5	6735.47	6800.34	6921.27	7015.28	7021.63	7120.59	7242.36	7293.86	7359.21	7491.92	7594.09	7622.9	7738.61	7872.78	7936.02	8002.49	8122.68	8209.85	8230.37	8318.69
68	0	1465.64	1514.19	2086.71	2169.75	2559.34	2645.61	2926.23	3013.77	3249.93	3378.57	3540.73	3661.82	3799.46	3940.39	4042.86	4195	4258.2	4413.09	4446.94	4586.06	4614.38	4725.36	4758.38	4856.52	4899.17	4977.28	5019.05	5097.07	5158.4	5225.24	5310.26	5344.04	5433.1	5443.38	5503.74	5524.6	5572	5590.53	5623.49	5638.95	5673.98	5698.85	5731.8	5766.83	5803.99	5838.93	5874.05	5906.92
69	0	1374.77	1897.62	2090.69	2460.82	2566.29	2755.48	2964.32	2980.77	3143.69	3270.51	3305.03	3428.81	3500.71	3550.68	3637.24	3679.72	3722.6	3776.84	3819.79	3846.39	3890.86	3947.48	3956.87	4013.4	4079.91	4093.28	4156.96	4216.51	4232.84	4298.98	4346.32	4370.79	4432.2	4464.28	4491.17	4539.76	4558.71	4587.26	4621.09	4641.23	4669.41	4693.68	4724.09	4749.32	4770.36	4803.78	4819.46	4842.55
70	0	1228.34	1869.17	1900.63	2206.12	2487.35	2532.87	2708.92	2910.49	2967.84	3078.91	3239.71	3308.18	3379.35	3515.81	3597.13	3635.6	3749.78	3840.2	3849.07	3935.84	4025.44	4045.17	4105.17	4188.45	4227.09	4257.44	4323.38	4368.75	4381.91	4429.29	4473.46	4489.93	4519.31	4554.5	4575.98	4595.12	4621.59	4647.61	4666.17	4680.78	4706.22	4730.49	4735.85	4758.64	4789.39	4801.88	4820.43	4855.4
71	0	1328.56	2079.85	2193.85	2492.62	2852.36	3003.85	3125.16	3375.44	3556.03	3590.45	3756.45	3938.45	4014.53	4103.18	4255.91	4364.96	4406.36	4514.77	4628.45	4679.88	4744.05	4843.88	4916.79	4952.11	5021.66	5097.2	5143.67	5184.37	5242.71	5298.47	5340.08	5378.65	5427.95	5481.16	5520.12	5549.64	5598.39	5648.8	5674.08	5704.56	5755.65	5794.9	5809.81	5850.34	5896	5917.02	5943.69	5987.98
72	0	1155.38	1924.19	2213.21	2330.06	2650.75	2949.89	3073.45	3179.95	3411.86	3633.22	3726.97	3806.42	4000.38	4203.42	4314.69	4354.4	4496.52	4665.14	4772.07	4777.61	4881.28	5023.14	5127.98	5153.2	5232.18	5357.54	5467.6	5517.34	5568.53	5668.06	5770.82	5832.85	5864.77	5935.47	6019.98	6078.46	6095.98	6143.59	6210.64	6260.9	6268.86	6307.81	6369.56	6418.97	6427.52	6467.47	6536.44	6599.39
73	0	1452.47	1954.67	2241.01	2696.2	2814.75	3056.43	3317.19	3323.95	3537.79	3699.71	3760.68	3947.53	4045.3	4130.81	4281.5	4325.47	4427.81	4548.09	4561.81	4669.59	4764.86	4793.29	4892.05	4958.56	4996.59	5077.52	5110.89	5161.32	5234.19	5252.73	5301.71	5362.46	5377.98	5412.63	5453.06	5467.34	5490.24	5517.3	5532.08	5543.55	5570.66	5591.91	5605.09	5638.96	5663.84	5677.54	5711.99	5734.62
74	0	1524.1	1921.61	2309.14	2669.88	2767.86	3077.27	3174.36	3380.44	3579.23	3639.48	3833.6	3905.8	4036.17	4181.16	4210.21	4345.86	4417.2	4484.56	4585.39	4592.78	4675.43	4738.05	4762.88	4827.35	4856.89	4892.99	4938.67	4964.78	5008.72	5045.18	5070.04	5116.22	5135.49	5173.06	5220.25	5223.65	5274.54	5306.25	5338.97	5396.31	5409.28	5457.32	5498.33	5519.86	5570.47	5585.28	5624.38	5660.01
75	0	1410.03	1912.07	2150.01	2523.13	2593.43	2819.05	3013.52	3066.94	3252.07	3344.31	3439.71	3588.39	3630.59	3734.52	3846.77	3865.72	3951.43	4031.5	4036.45	4102.02	4174.04	4190.42	4245.28	4318.91	4340.46	4397.93	4463.72	4477.7	4544.77	4599.3	4628.32	4702.45	4744.44	4780.19	4842.36	4860.77	4908.26	4958.67	4972.37	5022.95	5056.29	5076.39	5121.79	5138.57	5167.16	5206.82	5219.36	5243.95
76	0	1392.15	1780.03	2106.65	2437.36	2498.55	2750.35	2829.86	2996.93	3156.06	3220.01	3396.95	3465.32	3582.89	3704.95	3738.8	3868.81	3927.18	4004.06	4101.77	4113.37	4207.88	4263.4	4311.01	4390.52	4404.98	4461.9	4507.55	4527.09	4577.94	4600.21	4641.71	4686.11	4705.83	4748.28	4781.9	4803.97	4850.52	4878.58	4907.37	4953.75	4966.67	5005.18	5043.19	5053.5	5096.57	5114.98	5146.12	5184.37
77	0	1339.17	2135.75	2307.71	2581.59	2979.69	3216.21	3272.99	3517.81	3770.09	3866.91	3975.97	4194.84	4378.09	4421.99	4528.27	4694.35	4810.29	4816.89	4909.89	5024.94	5087.3	5106.12	5177.52	5245.36	5270.33	5306.29	5362.13	5405.71	5434.45	5472.94	5518.38	5564.42	5601.41	5617.07	5654.34	5716.91	5772.85	5790.28	5824.69	5888.47	5944.4	5964.04	5994.08	6044.3	6084.81	6107.59	6141.39	6177.13
78	0	1281.34	1979.54	2056.15	2357.57	2674.56	2764.49	2916.76	3138.23	3237.72	3326.94	3514.64	3643.03	3671.69	3823.42	3974.04	4011.59	4109.18	4253.6	4331.63	4380.63	4511.24	4627.63	4654.92	4734.08	4847.26	4914.94	4930.16	5001.28	5065.95	5078.74	5131.51	5204.51	5251.01	5269.47	5316.12	5362.67	5386.86	5420.84	5464.64	5490.02	5505.87	5547.02	5587.46	5602.45	5626.87	5667.06	5697.57	5715.26
79	0	1521.47	1697.59	2239.01	2487.27	2790.87	3099.16	3209.92	3509.83	3565.16	3789.3	3942.62	4052.42	4240.93	4259.9	4404.59	4501.98	4569.47	4711.59	4758.6	4860.48	4983.54	4994.9	5119.94	5188.6	5264.06	5364.12	5390.75	5493.66	5521.98	5608.41	5677.15	5727.64	5819.21	5823.72	5917.09	5976.65	6021.26	6100.38	6118.03	6165.78	6210.03	6221.28	6265.73	6291.43	6325.86	6370.25	6384	6437.21
80	0	1513.14	2076.07	2332.86	2809.65	2971.74	3209.53	3527.92	3603.3	3816.69	4065.48	4119.92	4285.19	4467.35	4504.1	4630.34	4759.6	4784.19	4882.04	4978.79	5002.54	5072.88	5147.88	5174.14	5230.78	5301.17	5326.39	5380.77	5456.24	5477.7	5536.7	5617.98	5637.44	5709.1	5798.48	5820.65	5904.37	6001.56	6025.79	6113.78	6214.74	6240.84	6318.32	6406.96	6424.64	6492.15	6565.1	6575.2	6639.77
81	0	1155.61	1780.71	1828.13	2146.95	2495.4	2622.17	2761.4	3020.24	3193.47	3229.03	3419.22	3616.71	3679.39	3787.74	3974.81	4102.44	4144.45	4296.22	4461.04	4533.31	4612.35	4758.59	4870.94	4895.18	4991.98	5107.97	5160.55	5200.52	5291.42	5357.94	5370.3	5444.28	5522.12	5542.29	5596.11	5683.07	5738.34	5760.75	5840.04	5922.33	5953.79	6002.22	6085.92	6148.8	6169.64	6230.66	6301.31	6336.9
82	0	1240.98	1996.89	2187.91	2428.56	2810.41	3075.42	3160.92	3372.19	3620.06	3763.09	3857.38	4044.66	4224.63	4308.61	4403.58	4559.64	4688.48	4742.14	4832.88	4954.97	5039.23	5078.79	5162.04	5254.16	5306.86	5348.45	5420.04	5483.5	5514.77	5560.07	5618.75	5657.95	5680.26	5724.56	5769.85	5794.07	5822.04	5865.18	5902.89	5929.28	5964.71	6007.07	6044.24	6075.6	6107.85	6142.19	6179.43	6217.38
83	0	1259.52	1908.33	1941.04	2297.85	2638.46	2735.05	2915.73	3151.4	3257.94	3359.89	3538.96	3649.93	3691.03	3817.01	3915.94	3924.09	4019.66	4113.62	4126.94	4201.29	4294.56	4328.38	4379.75	4470.59	4528.29	4553.55	4630.58	4702.32	4723.93	4776.51	4849.23	4892.64	4911.96	4965.49	5016.94	5032.87	5059.61	5105.27	5135.73	5142.37	5180.9	5223.64	5241.99	5264.76	5305.45	5335.52	5351.42	5386.18
84	0	1327.09	2009.74	2013.17	2401.54	2768.27	2841.29	3065.17	3362.16	3485.67	3626.11	3914.95	4133.93	4146.17	4357.8	4611.74	4724.79	4824.43	5055.13	5250.7	5283.96	5424.18	5624.14	5742	5781.06	5940.07	6104.85	6166.59	6239.64	6387.03	6503.44	6515.08	6614.69	6747.17	6819.1	6855.96	6973.22	7088.26	7123.76	7186.72	7296.5	7371.87	7383.7	7467	7555.91	7582.81	7637.87	7732.61	7798.37
85	0	1213.99	1979.29	2217.09	2391.33	2712.26	2941.29	2964	3118.44	3309.48	3405.35	3475.43	3634.16	3775.73	3820.4	3919.38	4070.36	4178.84	4215.1	4324.64	4458.53	4542.05	4616.85	4752.68	4888.21	4962.49	5042.97	5176.41	5297.65	5352.45	5425.3	5545.73	5650.36	5700.61	5775.49	5883.48	5969.39	6010.42	6082.1	6175.22	6239.07	6258.68	6321.68	6400.33	6448.03	6467.4	6529.58	6600.69	6640.85
86	0	1532.34	1759.94	2250.11	2496.1	2742.55	2996.8	3105.17	3357.14	3372.15	3579.78	3678.42	3818.66	3971.95	4020.47	4178.11	4216.4	4332.21	4424.72	4476.26	4585.79	4606.99	4694.87	4767.12	4811.16	4916.83	4951.72	5043.77	5140.89	5175.62	5286.53	5339.47	5406.22	5479.85	5511.69	5582.36	5601.84	5660.55	5686.5	5734.92	5782.39	5804.81	5856.53	5857.83	5906.77	5927.7	5966.22	6004.47	6020.11
87	0	1441.16	1817.14	2187.63	2547.8	2616.44	2903.5	2998.28	3182.4	3368.6	3416.94	3604.31	3670.14	3802.77	3946.8	3981.41	4138.27	4216.89	4318.46	4454.08	4508.93	4640.35	4725.81	4816.32	4944.82	4991.75	5114.28	5222.22	5267.82	5380.05	5442.82	5498.82	5579.1	5594.66	5652.43	5693.77	5718.28	5769.32	5785.62	5826.12	5858.97	5879.81	5922.26	5936.68	5968.17	6002.61	6008.38	6045.95	6070.5
88	0	1361.04	2017.46	2086.29	2489.59	2800.48	2862.51	3134.11	3386.77	3435.44	3628.42	3854.52	3935.02	4067.86	4275.45	4398.39	4458.7	4615.03	4748.58	4772.65	4855.27	4965.65	5030.32	5050.06	5117.46	5204.4	5268.12	5281.55	5349.67	5439.65	5487.82	5515.27	5593.61	5660.53	5671.44	5727.1	5794.72	5823.91	5856.51	5914.76	5954.64	5970.89	6014.63	6056.32	6073.86	6109.58	6154.34	6175.52	6201.37
89	0	1323.4	1968.33	2033.41	2485.29	2884.79	2947.34	3208.02	3549.22	3709.48	3825.64	4089.93	4283.04	4329.52	4550.21	4794.24	4899.48	5006.68	5209.64	5362.12	5392.22	5518.17	5663.13	5726.74	5783.95	5898.89	5994.77	6038.62	6094.41	6166.85	6237.82	6298.51	6339.36	6393.09	6465.99	6521.08	6551.64	6609.36	6667.44	6689.5	6726.77	6781.17	6812.73	6842.85	6898.77	6942.91	6959.55	7004.63	7053.04
90	0	1469.48	2084	2274.86	2780.31	3066.96	3205.96	3571.26	3810.27	3887.71	4170.26	4389.79	4426.91	4640	4835.05	4880.53	5037.81	5199.97	5253.36	5377.38	5514.75	5567.3	5662.07	5770.06	5801.47	5878.56	5970.82	5992.51	6064.43	6155.84	6184.77	6251.58	6346.98	6390.58	6446.72	6541.49	6597.84	6641.77	6728.77	6787.35	6819.23	6899.12	6959.4	6988.48	7067.84	7134.02	7165.01	7249.02	7328.75
91	0	1305.66	1977.72	1989.67	2354.51	2691.77	2747.44	2962.51	3231.55	3333.29	3463.56	3702.79	3859.93	3896.21	4071.78	4236.31	4264.5	4390.16	4556.72	4636.96	4713.58	4867.85	4987.81	5024.96	5135.62	5259.46	5313.33	5370.55	5470.04	5537.46	5555.97	5622.53	5686.63	5703.06	5736.85	5787.31	5824.51	5855	5885.28	5917.55	5963.71	6003.24	6013.65	6054.1	6107.45	6133.56	6156.39	6212.01	6259.63
92	0	1514.5	1913.57	2321.78	2735.12	2789.26	3127.83	3297.02	3462.01	3716.34	3765.25	3940.13	4108.3	4137.86	4275.13	4386.6	4426.9	4522.98	4624.16	4649.47	4731.43	4824.42	4828	4920.6	4993.03	5021.92	5099.09	5120.92	5178.48	5234.11	5252.74	5314.63	5332.75	5383.56	5436.77	5447.29	5501.38	5525.18	5560.92	5606.95	5623.72	5666.14	5694.37	5725.23	5761.21	5789.67	5824.2	5846.75	5885.7
ML
1	0	191.993	277.583	343.008	462.343	565.047	601.008	654.728	739.958	807.154	860.241	947.08	1048.14	1132.68	1202.99	1278.05	1347.23	1391.66	1413.61	1439.86	1470.9	1499.29	1518.99	1536.71	1572.72	1620.69	1661.59	1680	1696.06	1724.47	1746.49	1756.25	1783.24	1818.43	1843.72	1856.89	1883.95	1917.88	1944.26	1964.28	1992.16	2022.67	2047.35	2071.39	2099.98	2125.93	2145.24	2166.1	2188.77
2	0	195.391	288.583	427.803	478.88	596.401	663.619	731.236	802.923	859.417	912.847	957.12	1048.77	1078.98	1199.26	1319.14	1446.47	1609.56	1718.35	1851.98	1962.76	2036.76	2141.64	2190.29	2244.42	2299.54	2317.65	2339.92	2353.74	2360.52	2387.59	2419.63	2441.62	2476.65	2497.72	2540.99	2577.04	2600.37	2636.8	2658.84	2690.82	2712.29	2744.5	2777.48	2802.03	2831.44	2854.4	2886.65	2908.86
3	0	61.3633	204	260.65	373.337	451.084	551.405	671.81	759.344	906.509	966.224	1030.24	1070.14	1090.41	1136.44	1171.12	1190.66	1230.38	1270.28	1309.16	1348.59	1400.27	1450.65	1477.35	1514.78	1530.72	1553.38	1570.35	1596.85	1612.83	1618.32	1633.13	1641.31	1652.26	1671.15	1687.11	1704.88	1715.94	1728.22	1741.23	1749.54	1760.33	1764.78	1773.3	1777.13	1784.39	1793.96	1795.87	1804.23
4	0	48.1348	76.8675	158.525	278.207	398.334	488.18	545.611	594.725	637.382	663.935	700.849	756.904	812.36	847.838	868.025	902.181	944.225	981.033	1008.72	1035.8	1068.88	1104.45	1133.25	1146.26	1161.02	1192.14	1228.22	1260.32	1297.47	1347.55	1400.23	1441.09	1472.2	1513.06	1560.76	1600.75	1628.77	1660.03	1696.57	1726.69	1746.78	1772.46	1805.5	1836.27	1861.08	1886.83	1915.49	1942.28
5	0	140.571	234.06	278.513	304.396	328.299	357.811	399.155	432.883	458.669	512.15	577.372	624.745	652.671	691.752	733.57	770.612	809.186	848.713	892.721	938.961	970.193	994.903	1039.8	1083.54	1107.97	1142.11	1184.79	1216.25	1252.64	1300.69	1339.86	1371.42	1413.57	1452.56	1479.68	1512.81	1547.4	1571.99	1597.85	1625.94	1645.39	1664.41	1686.95	1703.3	1718.74	1737.02	1748.66	1759.02
6	0	283.772	305.769	469.752	620.662	632.986	734.712	821.942	837.689	881.351	889.845	940.702	994.227	1000.05	1059.34	1127.59	1164.8	1183.4	1223.65	1266.1	1299.82	1353.55	1411.22	1459.46	1517.93	1569.23	1617.27	1677.63	1719.05	1759.22	1816.08	1848.93	1873.11	1917.17	1943.87	1966.63	2002.42	2020.27	2039.99	2072.73	2090.14	2113.17	2146.53	2162.49	2184.24	2214.85	2228.74	2248.96	2271.55
7	0	297.847	487.764	554.705	587.208	641.933	667.45	693.556	748.472	804.137	875.896	985.291	1106.53	1201.24	1273.53	1369.62	1473.94	1544.1	1588.92	1673.23	1771.67	1845.82	1907.12	1988.16	2064.79	2106.08	2131.87	2173.77	2211.09	2252.25	2308.55	2359.13	2386.01	2408.96	2436.25	2450.16	2468.71	2499.07	2522.77	2534.22	2553.07	2571.86	2579.29	2585.42	2593.54	2595.09	2601.81	2608.72	2610.44
8	0	144.882	254.168	317.688	337.815	372.988	428.309	484.423	539.64	590.233	616.918	652.46	712.729	759.04	802.957	903.341	1029.77	1129.91	1186.48	1254.7	1336.3	1397.62	1425.46	1454.14	1499.74	1546.12	1572.62	1589.53	1629.45	1669.27	1687.93	1713.79	1748.85	1767.4	1779.46	1808.77	1831.43	1843.66	1872.21	1900.78	1915.07	1939.28	1972.1	1995.75	2008.55	2028.32	2046.3	2055.03	2071.78
9	0	86.2906	211.958	271.654	351.418	365.876	437.261	453.693	551.101	578.952	609.121	644.226	694.535	737.586	819.993	844.927	899.733	917.471	980.271	984.746	1041.17	1068.44	1102.73	1120.16	1142.79	1156.7	1182.22	1191.87	1206.2	1209.25	1225.45	1238.12	1240.4	1244.78	1249.29	1254.04	1258.65	1262.01	1268.76	1273.64	1280.72	1291.31	1304.31	1315.17	1332.23	1338.66	1353.52	1361.98	1377.73
10	0	121.74	253.565	366.145	441.619	484.985	543.551	644.128	758.286	836.244	870.049	961.482	1087.45	1191.83	1232.37	1279.25	1381.75	1494.74	1568.55	1606.05	1690.76	1796.31	1883.49	1972.07	2092.95	2217.5	2309.36	2371.97	2437.51	2499.74	2542.2	2563.96	2574.44	2590.39	2612.11	2627.69	2632.23	2645.95	2663.32	2679.45	2691.96	2693.58	2707.78	2731.49	2751.17	2768.94	2802.33	2843.85	2880.67
11	0	59.5282	134.72	204.436	243.416	267.732	298.136	316.435	337.719	378.546	449.826	541.602	620.255	672.877	735.152	796.702	831.075	891.853	978.857	1041.87	1083.68	1171.31	1260.99	1297.21	1327.38	1378.93	1415.93	1475.31	1550.21	1630.29	1736.31	1847.34	1940.8	2042.79	2147.65	2221.17	2280.95	2353.72	2413.46	2449.9	2484.37	2512.97	2531.12	2555.71	2579.95	2590.37	2605.35	2630.99	2653.32
12	0	128.633	219.062	266.782	279.167	295.864	326.202	350.033	358.166	394.09	451.243	511.405	559.864	597.623	638.533	678.865	702.42	708.174	725.637	740.677	769.166	815.208	855.577	872.555	901.349	939.481	964.109	984.31	1013.86	1036.3	1052.69	1075.38	1094.17	1114.27	1142.89	1170.57	1197.57	1228.51	1256.19	1280.68	1310.9	1341.79	1364.92	1381.89	1401.78	1424.87	1444.98	1458.75	1472.42
13	0	360.51	510.946	560.034	696.845	820.2	885.816	904.388	972.443	1047.18	1072.22	1117.65	1184.5	1257.85	1362.52	1455.92	1494.96	1566.64	1652.44	1694.39	1705.56	1731.12	1757.94	1799.08	1820.14	1842.81	1887.8	1910.67	1933.68	1974.68	1992.69	2011.33	2038.58	2043.15	2075.9	2111.43	2129.63	2152.56	2160.25	2188.21	2232.93	2258.06	2294.6	2346.49	2371.49	2411.23	2471.67	2508.33	2550.75
14	0	387.774	626.643	686.936	825.532	1058.9	1290.44	1434.81	1454.03	1553.14	1703.67	1826.99	1862.62	1934.29	2080.13	2237.43	2349.75	2441.75	2596.11	2793.51	2974.79	3095.31	3185.11	3316.55	3470.3	3597.59	3672.67	3744.35	3852.2	3968.84	4060.42	4112.99	4146.47	4183.18	4213.4	4232.75	4254.71	4276.67	4289.32	4309.8	4344.26	4379.42	4401.96	4421.37	4455.4	4493.97	4521.32	4531.84	4551.95
15	0	31.5844	74.201	109.868	134.433	173.329	225.7	271.142	291.359	308.274	342.499	370.697	372.973	407.321	461.915	516.268	578.791	677.002	801.741	918.799	1003.37	1089.19	1213.53	1352.23	1465.9	1545.67	1636.33	1748.22	1851.21	1925.41	1993.91	2077.06	2155.87	2210.25	2253.54	2309.72	2366.66	2406.9	2433.26	2463.92	2493.06	2507.81	2512	2528.72	2548.04	2564.21	2576.82	2582.7	2588.89
16	0	145.19	252.239	299.28	317.905	369.327	414.445	462.01	530.592	582.782	646.779	773.6	918.706	1029.79	1122.26	1230.6	1334.24	1433.71	1540.3	1633.34	1718.99	1837.8	1984.7	2136.9	2281.75	2412.14	2520.38	2604.09	2668.03	2715.87	2747.12	2764.49	2777.85	2797.61	2825.05	2852.42	2874.07	2894.07	2911.08	2918.68	2921.02	2924.6	2933.13	2945.59	2954.12	2962.92	2974.81	2983.56	2997.09
17	0	285.12	363.685	533.963	714.691	820.565	1017.96	1104.87	1235.25	1310.35	1363.52	1420.47	1563.56	1620.16	1762.72	1902.66	1957.11	2078.92	2119.37	2198.76	2265.33	2301.5	2344.54	2371.7	2397.37	2420.85	2458.41	2511.97	2538.29	2585.2	2599.36	2632.54	2666.68	2683.89	2702.16	2729.94	2766.4	2804.79	2825.16	2866.02	2897.63	2902.98	2924.31	2938.08	2948.54	2961.29	2969.27	2983.56	2995.66
18	0	141.459	188.453	244.272	358.917	468.355	531.973	597.965	697.261	791.108	850.7	910.938	994.537	1071.52	1122.05	1177.44	1253.91	1337.46	1424.34	1514.72	1596.08	1654.88	1693.55	1724.1	1745.77	1753.81	1766.63	1791.13	1819.19	1845.69	1881.56	1931.15	1982.79	2029.1	2080.27	2137.79	2187.84	2225.07	2263.41	2304.59	2337.11	2356.48	2373.81	2393.26	2406.59	2410.47	2426.57	2447.84	2466.79
19	0	28.8586	78.4891	151.153	221.86	285.151	370.209	465.01	535.524	592.93	665.598	732.158	812.144	928.096	1037.49	1094.77	1150.55	1232.4	1286.96	1301.16	1358.43	1418.25	1445.11	1459.97	1484.07	1504.18	1532.59	1557.61	1563.75	1584.38	1609.13	1619.58	1626.91	1640.22	1647.11	1654.78	1664.76	1672.06	1679.72	1684.45	1688.81	1698.26	1707.42	1716.05	1723.73	1729.11	1739.98	1751.29	1755.24
20	0	188.666	272.866	327.591	449.385	573.037	654.057	744.047	876.792	1011.1	1103.1	1140.42	1154.66	1164.73	1203.97	1284.36	1382.21	1460.36	1501.69	1570.66	1686.14	1819.04	1934.4	2012.53	2071.48	2143.09	2216.27	2264.6	2273.49	2304.63	2350.4	2382.82	2389.61	2424.64	2475.41	2517.36	2533.41	2554.41	2593.39	2631.03	2652.86	2674.75	2711.97	2751.74	2778.99	2793.26	2817.27	2847.34	2869.99
21	0	64.2171	147.972	288.221	372.293	399.601	468.204	493.263	570.612	671.463	748.403	835.627	927.371	1030.56	1146.42	1245.57	1358.32	1490.42	1610.96	1718.78	1805.85	1864.88	1925.43	1976.94	2000.47	2028.67	2063.14	2092.28	2115.29	2142.25	2175.22	2199.29	2219.94	2243.16	2253.13	2271.62	2293.18	2311.26	2334.74	2355.07	2377.1	2396.47	2415.21	2443.86	2465.1	2484.97	2512.49	2533.76	2551.54
22	0	270.945	297.416	440.181	552.441	614.4	787.66	911.754	963.464	1136.45	1290.38	1344.72	1466.64	1591.66	1634.4	1713.27	1813.02	1869.14	1922.27	1994.46	2046.26	2076.98	2122.15	2169.95	2196.69	2209.8	2248.28	2282.64	2305.55	2361.35	2417.85	2431.15	2490.7	2573.76	2618.42	2650.39	2720.22	2768.08	2779.78	2833.15	2879.66	2891.25	2922.71	2961.22	2989.72	3002.11	3021.25	3055.18	3081.49
23	0	52.8433	115.527	180.043	256.069	321.368	366.336	435.7	508.53	587.458	676.688	732.938	738.185	749.244	779.246	848.439	922.401	969.023	986.686	990.033	998.191	1000.16	1017.36	1045.89	1072.03	1096.47	1123.51	1144.6	1172.77	1208.41	1234.39	1254	1274.07	1287.82	1301.93	1320.57	1342.71	1362.31	1378.8	1392.47	1404.46	1421.4	1434.64	1442.99	1451.69	1454.95	1458.16	1458.95	1464.23
24	0	177.934	230.23	305.062	436.188	544.913	617.925	705.959	782.842	804.826	852.588	926.433	975.804	987.924	1038.21	1100.96	1156.77	1210.05	1255.33	1274.27	1294.57	1337.46	1380.48	1408.07	1436.08	1478.89	1522.99	1549.2	1563	1604.96	1661.04	1706.72	1723.98	1741.26	1776.33	1810.35	1830.87	1845.52	1867.77	1895.35	1925.26	1952.5	1970.45	1985.39	2011.43	2042.33	2066.59	2080.21	2095.95
25	0	15.7328	34.1325	78.9859	143.465	204.361	241.805	281.885	345.587	408.672	448.045	490.685	561.698	638.622	691.913	723.352	784.317	863.269	926.282	972.285	1051.65	1153.98	1243.37	1314.08	1403.36	1509.61	1608.8	1698.21	1791.58	1889.12	1989.04	2090.86	2184.65	2270.14	2367.09	2472.51	2561.55	2628.27	2698.55	2771.88	2830.97	2885.66	2950.41	3012.68	3067.99	3129.74	3192.36	3241.08	3286.14
26	0	160.559	212.857	258.46	335.894	380.692	411.227	461.16	494.787	528.894	580.037	619.79	634.578	644.07	656.319	684.818	719.212	742.358	764.254	792.681	813.324	819.927	826.043	848.344	882.121	910.592	939.286	989.653	1046.83	1099.98	1166.43	1245.88	1322.04	1395.07	1470.51	1541.3	1609.87	1683.55	1754.4	1818.52	1882.77	1942.36	1989.98	2033.8	2076.52	2108.71	2131.67	2155.22	2174.32
27	0	336.413	500.345	520.958	641.264	761.536	810.819	849.47	934.416	1001.73	1028.85	1093.65	1158.34	1240.72	1378.29	1514.42	1616.6	1748.73	1898.15	2017.74	2117.9	2212.06	2292.06	2377.54	2466.38	2542.31	2608.33	2671.7	2733.22	2787.89	2829.28	2862.71	2896.55	2929.75	2962.9	2996.54	3027.18	3058.42	3092.52	3122.53	3149.91	3176.84	3198.65	3218.48	3234.24	3248.08	3266.2	3278.38	3289.67
28	0	250.906	342.475	434.65	577.522	684.836	791.241	938.679	1091.9	1254.16	1429.58	1585.43	1739.87	1930.72	2122.69	2297.62	2492.83	2693.25	2861.22	3015.54	3159.97	3249.93	3305.19	3386.53	3448.66	3488.08	3556.48	3621.31	3664.69	3715.64	3763.27	3790.49	3822.4	3856.63	3878.54	3904.93	3935.74	3961.26	3991.03	4023.99	4053.53	4083.69	4110	4129.41	4151.36	4167.75	4182.17	4206.4	4226.57
29	0	230.417	262.395	348.874	389.387	457.516	548.763	564.249	646.994	712.824	753.553	824.851	834.371	962.668	1123.31	1203.54	1256.66	1315.36	1363.27	1465.79	1536.79	1589.62	1682.4	1736.46	1800.85	1887.95	1937.7	1987.13	2044.85	2091.12	2131.81	2176.31	2236.63	2282.02	2323.1	2377.98	2418.74	2468.54	2512.96	2534.82	2584.52	2623.5	2636.14	2665.83	2678.92	2713.94	2750.63	2759.45	2791.51
30	0	186.219	312.483	351.341	430.306	526.665	566.058	598.263	636.66	661.788	741.431	819.038	851.861	874.597	905.556	951.872	993.748	1024.25	1081.94	1126.01	1137.51	1189.86	1235.67	1263.69	1294.6	1313.46	1333.87	1357.66	1378	1388.89	1396.71	1403.28	1415.14	1426.41	1446.42	1462.8	1472.2	1499.3	1513.62	1534.33	1562.19	1572.33	1588.63	1601.78	1608.69	1619.11	1624.24	1629.98	1636.39
31	0	122.245	193.184	249.583	308.337	346.354	362.076	381.773	416.847	458.975	488.768	517.849	562.072	603.415	630.505	647.933	674.884	715.717	751.665	768.816	791.205	818.582	838.036	848.323	857.304	870.768	880.225	896.881	924.696	945.894	951.633	972.961	998.282	1015.4	1026.43	1040.03	1053.4	1060.59	1066.26	1072.72	1074.22	1083.66	1093.85	1097.96	1103.57	1109.13	1113.1	1117.4	1123.1
32	0	132.114	169.343	348.34	588.053	782.931	931.826	1132.2	1344.5	1477.89	1554.94	1707.17	1872.78	1985.08	2105.61	2285.32	2478.28	2667.3	2884.15	3119.81	3328.94	3498.63	3662.69	3825.63	3964.29	4083.24	4200.75	4305.32	4389.04	4474.23	4562.36	4631.45	4681.63	4736.38	4787.07	4819.05	4854.4	4901.25	4942.13	4977.28	5024.13	5075.58	5117.11	5151.91	5193.26	5235.3	5265.91	5285.41	5311.07
33	0	23.0192	31.0729	47.0346	88.4263	143.171	187.898	201.556	230.96	287.849	356.102	429.974	502.179	557.02	613.524	698.308	785.2	856.979	957.965	1086.49	1190.11	1253.45	1358.17	1490.77	1596.15	1667.76	1752.51	1833.38	1879.96	1916.71	1956.94	1979.09	2011.29	2049.24	2063.43	2095.77	2146.59	2186.11	2225.9	2283.24	2330.25	2357.8	2409.79	2469.18	2504.69	2536.7	2590.14	2637.54	2657.03
34	0	467.428	522.099	710.039	818.002	889.309	984.684	1015.73	1112.52	1134.99	1217.5	1286.62	1334.26	1416.11	1447.39	1532.52	1608.58	1614.62	1661.47	1727.68	1782.51	1802.29	1872.38	1923.89	1966.69	2034.72	2067.02	2124.73	2178.43	2210.48	2268.97	2305.74	2333.1	2372.94	2392.05	2414.3	2442.75	2451.78	2473.67	2499.48	2509.44	2532.2	2546.06	2556.63	2574.18	2578.39	2592.52	2599.99	2616.26
35	0	135.421	194.404	311.724	321.028	421.156	481.637	540.128	605.331	654.776	783.708	843.701	930.945	1052.35	1088.99	1213.65	1329.84	1379.96	1489.92	1570.73	1608.76	1673.43	1700.66	1733.15	1785.72	1821.63	1829.02	1843.75	1858.38	1870.49	1898.94	1932.24	1961.29	1977.41	1998.66	2016.65	2035.3	2055.14	2061.05	2089.12	2105.19	2119.06	2137.34	2147.47	2175.6	2189.19	2209.88	2231.27	2254.97
36	0	99.9777	160.57	302.228	375.936	445.303	572.635	621.862	705.935	842.088	897.672	992.222	1145.38	1238.09	1356.72	1520.37	1617.89	1744.39	1920.41	2047.13	2172.32	2312.44	2401.99	2497.71	2593.3	2639.73	2695.37	2738.82	2752.5	2783.58	2797.15	2834.48	2872.59	2892.38	2926.92	2953.7	2970.21	3004.29	3031.06	3042.14	3072.06	3096.89	3115.32	3150.99	3178.58	3204.7	3239.47	3262.31	3295.8
37	0	192.054	289.729	363.22	471.439	567.156	626.947	681.267	747.072	815.851	881.434	935.312	965.474	990.006	1035.14	1070.91	1088.37	1162.06	1260.53	1325.73	1358.35	1450.44	1559.75	1651.84	1762.15	1891.72	1986.93	2026.13	2100.06	2190.77	2249.58	2282.94	2338.35	2391.3	2417.58	2438.36	2475.83	2516.27	2551.68	2588.74	2630.67	2666.67	2692.3	2726.23	2770.27	2812.67	2847.61	2878	2909.18
38	0	138.519	217.691	259.703	349.297	469.504	584.006	675.302	763.729	865.775	961.329	1018.84	1022.54	1076.29	1157.64	1231.1	1267.59	1279.33	1327.81	1389.07	1438.93	1467.83	1492.46	1521.92	1547.65	1572.87	1607.34	1645.19	1674.93	1694.1	1716.69	1744.44	1767.98	1780.46	1787.49	1800.19	1815.68	1831.63	1845.4	1851.98	1858.87	1877.65	1902.12	1922.22	1931.81	1946.74	1971.47	1995.96	2009.58
39	0	121.878	273.771	379.476	489.767	618.584	728.867	825.128	898.15	929.334	968.351	1018.37	1059.55	1091.09	1113.16	1128.21	1178.2	1248.15	1296.93	1324.33	1372.17	1431.43	1506.95	1582.83	1662.91	1762.35	1851.99	1917.81	1987.64	2053.98	2099.73	2151.9	2210.37	2255.18	2305.57	2357.77	2395.88	2433.49	2464.66	2485.2	2508.21	2524.76	2533.8	2550.59	2566.2	2578.33	2596.73	2608.93	2619.35
40	0	121.694	272.489	457.061	493.741	714.735	850.961	951.075	1144.79	1202.26	1314.77	1435.9	1464.82	1515.33	1528.41	1591.05	1645.1	1728.45	1783.74	1848.61	1946.47	1972.71	2039.99	2110.57	2128.45	2165.78	2197.62	2235.33	2238.45	2289.24	2342.04	2384.11	2439.3	2471.89	2512.6	2544.55	2562.14	2589.64	2599.97	2624.67	2627.77	2662.42	2700.68	2717.28	2756.71	2790.05	2810.51	2841.88	2864.95
41	0	120.569	202.987	332.464	417.799	543.525	658.415	836.35	962.561	1090.15	1192.91	1254.46	1323.12	1402.24	1479.17	1569.12	1638.32	1659.42	1702.53	1784.46	1848.09	1928.71	1979.38	2001.87	2020.44	2056.28	2079.56	2117.22	2141.1	2188.12	2235.54	2269.81	2310.25	2312.17	2314.68	2349.12	2388.93	2432.55	2473.84	2485.07	2495.99	2522.73	2546.62	2572.14	2593.4	2595.71	2601.63	2626.73	2651.58
42	0	188.708	230.061	387.733	554.602	604.978	705.976	858.536	943.831	982.8	1088.26	1163.37	1180.25	1266.89	1348.98	1369.19	1411.78	1463.66	1493.77	1538.61	1574.1	1590.63	1657.35	1733.84	1771.83	1794.46	1850.56	1900.46	1915.77	1937.01	1974.02	1999.83	2004.32	2039.09	2083.81	2112.86	2133.3	2167.03	2194.01	2218.23	2258.5	2293.12	2308.18	2340.96	2378.65	2396.9	2418.08	2451.71	2474.45
43	0	48.956	96.9892	138.694	178.545	242.259	335.45	437.332	518.287	570.569	633.726	711.967	776.034	816.656	871.615	939.644	994.801	1029.82	1065.97	1101	1126.75	1163.39	1212.83	1261.65	1306.4	1352.07	1394.72	1428.43	1455.84	1477.45	1485.69	1495.31	1516.7	1538.28	1553.72	1570.93	1591.48	1607.59	1616.09	1628.74	1647.59	1668.21	1688.07	1707.41	1727.04	1746.84	1766.33	1785.51	1804.33
44	0	143.977	200.294	321.131	433.275	474.876	570.712	685.437	751.67	775.899	802.648	837.025	888.784	916.739	955.158	1037.19	1115.35	1168.48	1229.43	1290.45	1341.25	1394.72	1441	1473.96	1500.8	1524.01	1558.75	1592.16	1620.92	1667.64	1709.34	1719.18	1754.09	1795.55	1814.41	1845.16	1885.9	1909.18	1914.72	1928.07	1935.47	1946.34	1956.42	1959.13	1966.1	1974.98	1989.31	2001.94	2010.22
45	0	167.281	182.993	294.002	408.078	425.193	509.447	611.457	654.984	744.83	867.248	941.22	986.29	1070.98	1131.78	1188.03	1293.74	1392.65	1477.27	1612.77	1762.07	1863.63	1946.99	2057.91	2148.97	2196.87	2253.25	2305.49	2323.59	2353.58	2390.77	2409.65	2421.62	2438.42	2456.77	2483.47	2507.95	2517.63	2528.97	2547.41	2561.59	2572.21	2586.85	2599.72	2604.75	2610.37	2620.65	2630.83	2637.96
46	0	68.4337	120.469	140.684	171.283	201.203	231.095	266.678	304.603	375.689	430.252	460.996	545.577	626.952	706.338	799.112	863.461	914.862	964.741	1001.08	1039.29	1051.8	1078.02	1118.32	1166.41	1216.81	1249.7	1293.04	1343.89	1388.02	1427.24	1453.5	1485.45	1517.98	1542.26	1575.17	1602.73	1621.65	1643.87	1660.75	1676.08	1689.48	1694.11	1697.12	1699.82	1705.44	1710.69	1719.07	1729.68
47	0	118.415	175.004	223.241	317.582	419.545	487.342	507.738	548.948	603.824	639.643	657.516	704.809	765.069	814.296	849.725	895.743	952.67	1005.56	1044.3	1072.64	1109.86	1166.2	1236.61	1308.94	1376.43	1446.76	1526.72	1609.49	1686.33	1758.27	1829.55	1896.83	1956.62	2013.4	2069	2115.16	2144.65	2166.63	2192.71	2216.03	2231.24	2246.96	2264.91	2278.54	2291.31	2309.46	2326.89	2340.16
48	0	158.424	306.453	420.514	484.415	562.001	685.672	807.073	871.397	913.162	998.633	1066.38	1082.82	1178.19	1305.45	1399.74	1494.64	1649.82	1808.57	1899.02	1951.08	2047.86	2126.84	2179.6	2301.23	2455.48	2581.79	2681.18	2803.88	2935.08	3049.3	3161.44	3285.19	3411.39	3538.08	3663.06	3770.88	3855.94	3936.65	4017.83	4086.15	4141.86	4198.6	4254.07	4299.63	4336.47	4368.69	4396.11	4422.92
49	0	109.783	199.004	248.786	310.664	363.654	390.068	444.205	472.175	485.727	527.661	550.309	582.519	621.898	644.048	703.811	754.215	784.187	825.428	860.01	876.203	917.831	944.941	969.75	1008.13	1012.23	1035.91	1041.5	1055.56	1066.15	1082.43	1103.8	1130.7	1147.91	1176.55	1190.7	1216.5	1230.83	1252.32	1267.07	1284.61	1300.48	1319.18	1331.4	1344.99	1359	1370.98	1384.95	1394.4
50	0	47.8231	108.085	148.691	151.953	167.168	171.698	187.189	209.577	221.929	240.669	248.9	275.264	318.127	346.669	370.455	386.152	415.716	437.76	450.994	471.861	481.28	506.49	512.868	534.749	551.914	562.216	577.933	595.902	617.302	629.031	643.351	652.21	665.92	672.099	682.392	688.905	697.222	704.066	712.579	724.628	727.9	739.001	742.739	750.56	757.598	759.711	765.375	767.553
51	0	211.912	228.187	341.012	434.666	464.174	548.808	619.255	650.331	682.31	716.262	751.115	795.754	841.588	866.635	871.46	889.175	921.072	946.908	969.876	1011.53	1036.92	1057.93	1099.13	1120.02	1139.47	1179.11	1206.19	1219.24	1241.79	1262.87	1297.03	1336.15	1363.53	1393.68	1419.08	1434.23	1461.56	1480.82	1499.05	1520.3	1534.4	1555.36	1569.38	1592.72	1621.12	1638.16	1660.36	1678.28
52	0	186.305	255.263	312.838	443.003	568.797	646.589	729.175	842.317	948.246	1028.79	1112.11	1217.96	1347.55	1495.92	1638.45	1741.7	1808.75	1895.32	1994.42	2073.54	2146.18	2242.44	2338.53	2402.38	2450.9	2519.32	2587.57	2640.19	2696.07	2760.51	2817.71	2862.15	2899.72	2929.82	2957.9	2992.04	3024.78	3055.66	3095.61	3137.48	3165.67	3183.18	3210.6	3238.06	3251.32	3256.5	3271.65	3285.49
53	0	166.233	208.299	282.874	381.225	430.041	493.008	585.479	652.023	704.62	783.837	855.131	887.647	891.733	903.178	908.975	931.886	956.44	968.054	988.075	1020.61	1057.68	1101.23	1149.09	1188.4	1213.64	1241.15	1271.13	1289.46	1297.21	1317.48	1340.19	1353.36	1360.36	1377.29	1398.74	1421.06	1443.95	1466.74	1491.7	1520.54	1550.04	1577.03	1599.95	1617.02	1629.53	1640.88	1651.44	1663.46
54	0	187.535	290.548	321.047	381.431	442.932	473.656	484.966	497.477	528.579	583.156	642.073	683.88	696.264	725.624	775.306	815.853	856.026	929.966	1008.52	1057.81	1113.02	1191.26	1255	1279.1	1293.92	1315.77	1328.3	1335.52	1353.64	1388.6	1430.82	1464.99	1482.95	1490.41	1508.91	1536.39	1567.64	1604.04	1642.48	1673.8	1701.67	1735.36	1768.73	1796.77	1821.38	1841.2	1857.85	1877.88
55	0	147.137	207.098	245.123	334.649	417.65	469.763	550.566	660.115	754.212	803.442	848.06	916.746	981.019	1019.97	1040.95	1065.14	1097.48	1138.11	1173.09	1183.74	1210.83	1260.16	1306.24	1334.67	1375.93	1432.55	1478.67	1502.4	1542.51	1598.13	1647.17	1687.5	1737.93	1792.86	1837	1874.68	1920.19	1965.45	1996.73	2013.83	2030.06	2042.82	2045.47	2052.02	2058.95	2062.26	2072.88	2085.24
56	0	329.781	491.856	499.135	596.429	693.019	730.72	782.814	887.282	982.682	1038.88	1146.75	1274.66	1343.52	1415.07	1533.84	1611.96	1662.52	1777.89	1877.41	1929.91	2037.33	2148.6	2196.79	2264.46	2356.69	2404.72	2430.51	2488.94	2524.17	2540.15	2583.84	2614.68	2630.43	2662.06	2682.8	2691.79	2715.3	2730.35	2737.64	2756.67	2770.14	2783.48	2807.59	2831.26	2849.55	2869.05	2890.98	2912.34
57	0	216.082	334.777	355.595	455.015	604.01	762.704	912.897	1051.55	1178	1296.5	1411.6	1513.3	1586.32	1646.89	1731.23	1829.59	1917.7	2001.77	2115.69	2258.55	2405.25	2544.89	2699.66	2882.44	3069.75	3230.17	3367.24	3518.78	3685.78	3836	3956.28	4079.27	4218.02	4342.73	4431.42	4517.07	4625.4	4728.18	4794.7	4845.54	4921.62	5002	5056.67	5088.87	5138.85	5197.62	5244.01	5276.34
58	0	48.142	116.409	183.591	230.908	244.887	279.058	365.484	492.078	627.397	736.687	814.297	903.167	1018.37	1145.32	1277.51	1413.06	1541.94	1666.64	1814.25	1988.87	2159.44	2294.23	2402.66	2523.01	2649.27	2750.91	2820.04	2888.73	2963.95	3021.87	3044.82	3056.73	3082.72	3102.19	3110.54	3130.51	3154.41	3171.15	3184.06	3203.94	3225.48	3239.34	3241.62	3259.18	3288.57	3319.7	3342.11	3358.57
59	0	418.443	654.046	738.607	869.538	1019.71	1139.44	1247.61	1366.35	1460.58	1506.09	1571.99	1646.34	1688.18	1753.37	1840.19	1892.83	1904.51	1959.11	2006.48	2009.99	2045.88	2085.07	2104.79	2146.24	2195.27	2225.29	2257.11	2298.73	2336.03	2383.99	2442.14	2495.85	2547.47	2599.23	2644.66	2687.12	2728.77	2768.57	2808.72	2843.82	2872.87	2903.55	2932.32	2960.99	2994.67	3025.56	3052.71	3083.92
60	0	390.087	589.273	645.624	772.767	897.206	982.494	1060.7	1119.89	1151.76	1199.95	1245.12	1290.34	1365.66	1446.24	1491.32	1507.4	1576.81	1663.41	1718.61	1745.63	1821.8	1906.46	1958.59	2027.5	2125.48	2201.24	2250.53	2336.94	2427.58	2477.06	2531.59	2615.45	2682.52	2712.96	2761.52	2816.32	2844.15	2863.15	2900.79	2930.55	2942.77	2971.11	3004.17	3022.93	3041.81	3074.33	3101.92	3113.38
61	0	457.948	766.791	892.32	974.182	1139.44	1310.87	1421.14	1464.71	1543.15	1643.45	1717.47	1753.96	1826.55	1932.92	2036.06	2103.07	2120.01	2146.97	2196.77	2248.02	2287.92	2314.09	2329.46	2345	2373.21	2413.36	2459.53	2505.53	2546.29	2576.68	2592.7	2601.12	2616.95	2632.72	2638.38	2652.25	2680.91	2714.51	2740.86	2757.22	2782.09	2818.09	2855.08	2884.89	2911.43	2944.06	2980.62	3013.53
62	0	603.552	1018.95	1201.49	1323.83	1562.97	1829.82	2035.2	2167.83	2330.45	2545.21	2757.6	2921.21	3050.79	3206.22	3387.97	3557.66	3685.94	3785.23	3897.99	4028.5	4154.47	4258.61	4344.14	4427.15	4510.37	4582.44	4633.67	4670.54	4711.99	4757.93	4795.65	4814.73	4827.01	4854.82	4890.08	4922.7	4947.33	4963.46	4971.71	4984.09	5010.33	5046.55	5083.47	5113.93	5143.6	5182.79	5228.32	5270.82
63	0	551.433	757.941	885.528	1145.53	1310.15	1385.57	1582.19	1749.83	1807.81	1964.66	2153.92	2299.03	2483.03	2709.97	2896.63	3052.64	3249.68	3445.4	3587.35	3695.3	3787.87	3842.09	3895.16	3962.95	4008.31	4043.99	4094.92	4129.11	4133.9	4161.28	4181.8	4199.76	4234.76	4264.07	4286.83	4323.67	4357.04	4377.14	4408.65	4441.98	4458.15	4472.98	4494.77	4507.14	4511.26	4519.2	4527.68	4544.35
64	0	145.164	234.216	264.857	297.144	336.102	375.151	417.071	441.773	458.821	494.013	522.955	558.567	609.356	647.424	660.675	676.268	696.843	736.023	777.335	826.427	911.934	1007.67	1091.55	1193.88	1307.24	1398.54	1490.98	1596.34	1679.93	1755.12	1847.4	1922.88	1976.61	2046.26	2110.15	2154.57	2210.17	2265.61	2306.51	2355.11	2406.32	2444.7	2484.6	2529.4	2567.01	2602.38	2639.79	2671.51
65	0	171.511	214.124	343.058	498.679	593.79	669.115	767.933	840.478	906.384	1005.15	1107.42	1204.35	1313.75	1424.02	1526.08	1652.45	1808.1	1963.2	2100.69	2222.1	2333.28	2452.02	2569.73	2653.36	2734.54	2851.39	2958.36	3022.53	3092.59	3173.16	3233.08	3289.58	3351.1	3389	3412.27	3453.21	3484.7	3493.89	3523.29	3554.38	3565.49	3576.73	3594.66	3605.53	3616.71	3623.65	3633.47	3655
66	0	208.435	326.03	407.219	553.464	727.045	872.576	976.897	1088.84	1221.19	1338.82	1412.2	1462.64	1534.73	1613.21	1682.07	1759.9	1859.14	1959.95	2037.88	2096.29	2163.76	2235.58	2290.99	2333.05	2386.19	2442.96	2488.87	2536.68	2599.31	2662.59	2710.36	2746.93	2785.77	2821.02	2848.95	2882.28	2920.38	2951.68	2976.86	3010.06	3048.28	3080.69	3102.82	3119.93	3134.72	3144.67	3152.18	3160.3
67	0	68.9034	162.385	298.626	442.886	547.919	599.347	660.432	745.068	823.434	877.325	919.974	978.256	1055.08	1145.1	1238.78	1328.88	1429.93	1554.71	1681.02	1782.62	1891.07	2037.52	2185.28	2293.18	2395.04	2530.75	2661.28	2750.21	2836.67	2949.02	3056.26	3152.21	3265.29	3386.75	3490.11	3583.37	3692.44	3806.13	3902.25	3984.77	4076.48	4177.11	4272.71	4358.51	4442.93	4530.63	4614.82	4687.94
68	0	292.346	414.253	602.756	667.096	848.392	923.001	1100.17	1202.76	1323.78	1380.03	1520.7	1684.48	1729.37	1830.3	1903.42	2016.82	2118.69	2166.26	2190.33	2226.43	2266.59	2289.49	2339.31	2401.09	2418.45	2484.71	2532.61	2553.8	2599.27	2616.78	2623.4	2643.15	2658.05	2673.53	2694.29	2706.94	2727.54	2737.19	2762	2771.19	2810.55	2829.43	2870.47	2912.13	2937.79	2970.81	2995.74	3026.17
69	0	365.398	478.085	608.293	751.714	785.594	879.364	970.191	1007.47	1076.83	1120.81	1153.55	1219.62	1261.35	1283.74	1315.06	1325.1	1343.83	1356.84	1375.85	1404.33	1413.61	1436.42	1468.35	1482.62	1494.52	1519.32	1537.44	1541.63	1564.07	1586.89	1596.23	1624.26	1654.99	1677.08	1714.09	1752.47	1780.19	1815.89	1851.92	1880.8	1912.77	1942.39	1968.29	1995.1	2019.86	2044.05	2065.41	2083.35
70	0	365.789	535.318	579.435	717.268	832.277	874.207	953.037	1037.65	1071.01	1110.28	1169.79	1202.18	1222.9	1266.12	1296.86	1303.34	1331.62	1363.82	1393.59	1424.82	1452.94	1483.87	1519.34	1546.03	1568.22	1603.9	1641.12	1664.3	1680.62	1708.91	1740.3	1760.17	1772.77	1804.15	1840.99	1864.7	1886.44	1920.76	1948.62	1962.19	1990.79	2022.06	2037.47	2057.68	2086.43	2104.6	2122.1	2151.41
71	0	135.173	267.287	359.015	396.865	444.772	502.063	533.815	543.445	568.788	592.005	633.16	690.098	730.917	735.006	784.276	852.15	902.819	923.63	954.857	988.522	1006.41	1036.01	1077.13	1107.71	1125.02	1153.82	1183.48	1196.99	1204.42	1223.84	1242.99	1256.58	1266.03	1278.56	1300.77	1326.27	1343.21	1350.63	1367.39	1385.45	1394.04	1397.75	1406.01	1412.06	1421.3	1431.46	1434.06	1446.28
72	0	306.478	493.883	560.731	672.197	827.216	953.668	1003.46	1054.76	1157.5	1260.05	1317.28	1347.27	1421.32	1513.74	1597.69	1678.93	1776.32	1880.35	1970.99	2049.86	2140.06	2240.9	2329.77	2388.92	2432.78	2489.7	2548.76	2587.68	2603.37	2639.74	2690.9	2737.06	2769.75	2805.39	2850.75	2893.84	2928.07	2967.36	3017.93	3067.36	3101.81	3126.93	3163.81	3206.7	3240.13	3258.39	3283.13	3318.58
73	0	146.435	187.188	340.59	450.38	500.492	628.492	712.089	759.238	870.955	942.971	1004.63	1111.72	1202.56	1324.8	1474.36	1579.78	1671.86	1795.61	1890.41	1944.77	2023.2	2095.92	2132.33	2165.52	2202.45	2223.16	2241.16	2262.4	2276.01	2293.3	2309.7	2314.96	2327.8	2337.97	2347.36	2364.76	2374.09	2382.24	2396.43	2400.06	2413.69	2429.52	2433.68	2447.7	2461.01	2469.83	2487.13	2500.12
74	0	100.562	152.596	176.431	223.014	252.931	272.917	288.489	310.769	362.814	403.462	405.589	432.391	461.004	497.873	533.004	543.403	562.614	590.766	610.043	620.329	647.576	677.77	710.707	758.301	795.797	823.988	873.068	911.696	915.761	944.216	971.155	976.046	992.76	1014.38	1027.41	1041.5	1060.36	1069.69	1079.05	1091.04	1094.9	1107.83	1120.19	1126.99	1134.6	1137.45	1141.75	1146.75
75	0	127.85	232.482	292.322	349.378	396.562	418.086	491.239	586.38	667.099	726.37	775.178	825.709	874.418	907.993	944.804	993.385	1041.14	1096.25	1158.73	1208.47	1242.77	1284	1325.61	1355.56	1376.45	1389.8	1393.17	1399.44	1412.77	1432.12	1452.32	1472.96	1492.73	1507.66	1526.96	1546.54	1552.31	1563.74	1580.16	1590.1	1605.41	1622.45	1631.78	1647.62	1666.89	1676.21	1684.17	1698.91
76	0	295.62	458.997	479.623	563.437	640.964	705.026	810.901	900.914	972.933	1097.08	1228.16	1310.39	1358.84	1412.86	1449.41	1489.57	1545.03	1581.81	1585.26	1611.14	1626.54	1643.2	1682.87	1719.94	1736.9	1752.17	1773.8	1783.85	1797.38	1826.66	1850.79	1863.4	1892.63	1927.8	1956.21	1983.67	2013.25	2034.14	2051.68	2079.5	2102.4	2112.95	2133.89	2153.3	2167.91	2193.31	2217.16	2230.29
77	0	75.721	170.343	244.178	284.244	344.89	423.164	483.794	516.393	566.996	633.963	692.479	728.954	746.893	771.577	821.722	891.194	960.191	1012.39	1054.23	1095.86	1123.34	1137.95	1179.26	1232.49	1282.62	1348.5	1442.99	1546.25	1631.62	1697.26	1770.54	1852.77	1923.52	1970.49	2002.23	2028.91	2043.87	2046.44	2061.8	2079.92	2096.3	2115.54	2136.11	2151.15	2158.08	2165.03	2173.48	2180.2
78	0	190.668	317.318	368.121	422.134	508.051	583.088	630.852	713.767	835.216	951.889	1022.02	1051.61	1110.82	1177.56	1219.15	1238.66	1272.66	1310.49	1350.66	1398.62	1441.5	1466.73	1495.52	1535.35	1567.66	1582.59	1602.27	1625.33	1636.99	1648.96	1671.92	1694.15	1710.98	1729.39	1747.29	1758.84	1771.63	1789.13	1803.74	1809.57	1811.94	1816.81	1818.51	1821.54	1826.6	1831.14	1837.54	1845.25
79	0	169.154	233.31	269.587	315.853	333.547	363.326	386.669	426.845	494.91	551.191	610.756	726.267	847.305	956.568	1093.31	1222.38	1336.61	1450.93	1547.58	1651.01	1730.36	1795.84	1908.87	2008.01	2098.89	2219.06	2319.12	2387.16	2451.56	2495.35	2528.28	2562.61	2585.64	2606.84	2628.65	2651.27	2675.43	2704.96	2737.16	2763	2784.78	2809.31	2834.04	2852.73	2868.58	2886.97	2896.47	2904.47
80	0	36.5425	107.888	182.872	212.9	250.551	325.919	379.846	393.884	462.894	542.358	588.296	633.606	708.782	778.64	819.711	861.673	915.881	974.825	1046.16	1113.38	1159.8	1226.87	1309.46	1363.94	1398.06	1458.7	1509.56	1518.8	1545.74	1577.82	1594.65	1610.46	1622.3	1637.38	1658.62	1668.65	1683.74	1708.32	1723.99	1726.85	1740.44	1754.57	1764.41	1766.53	1776.64	1794.99	1813.56	1828.04
81	0	545.483	873.182	955.901	1041.43	1166.76	1229.44	1262.84	1346.84	1417.95	1455.68	1512.16	1565.35	1575.77	1615.49	1676.35	1724.58	1767	1816.66	1843.46	1866.41	1932.14	2001.29	2034.2	2083.64	2171.33	2253.52	2303.18	2369.47	2460.82	2537.95	2583.36	2641.84	2715.27	2773.48	2812.28	2861.93	2917.87	2965.33	3008	3053.14	3097.08	3137.55	3172.18	3196.56	3220.58	3251.07	3274.64	3282.24
82	0	186.088	280.824	315.428	401.008	490.263	535.891	551.8	604.781	665.376	714.955	750.878	769.138	792.913	840.048	888.143	908.978	933.015	985.143	1033.49	1049.83	1085.47	1145.74	1196.79	1223.3	1272.09	1338.44	1389.87	1414.61	1456.77	1509.11	1542.07	1554.75	1591.63	1631.24	1648.82	1664.41	1696.35	1720.8	1732.21	1764.66	1804.14	1829.88	1851.16	1888.71	1926.07	1946.27	1967.9	2002.68
83	0	517.378	759.962	809.743	974.251	1088.72	1125.29	1258.58	1383.34	1414.08	1478.2	1564.75	1600.63	1635.5	1693.84	1719.84	1744.25	1785.04	1794.8	1831.81	1884.78	1905.26	1939.73	2004.16	2049.43	2056.44	2099.61	2137.26	2142.61	2181.35	2220.86	2246.37	2297.03	2350.92	2378.61	2421.44	2478.95	2513.06	2538.9	2589.92	2631.51	2648.67	2686.54	2725.94	2745.11	2773.99	2808.14	2824.86	2845.53
84	0	61.9107	157.687	282.007	407.876	502.276	564.088	651.014	764.025	859.961	897.473	933.154	1020.14	1113.91	1172.15	1198.42	1256.9	1326.7	1378.88	1421.13	1479.28	1539.13	1577.57	1587.46	1601.87	1614.6	1622.88	1652.19	1692.01	1728.99	1764.85	1808.12	1850.96	1881.86	1911.27	1954.91	2004.77	2050.5	2092.05	2131.46	2162.55	2183.03	2207.43	2237.91	2267.06	2296.67	2331.36	2366.19	2397.67
85	0	24.7019	71.5637	147.352	245.939	350.958	443.467	512.333	561.816	602.924	633.932	647.868	664.168	692.916	722.05	746.409	780.265	829.479	884.746	931.701	957.64	958.87	983.708	1020.02	1052.74	1074.72	1095.25	1116.4	1136.48	1178.35	1246.83	1325.07	1389.35	1434.61	1494.76	1575.49	1652.57	1703.87	1740.93	1794.87	1854.06	1898.62	1933.58	1982.1	2036.57	2079.74	2111.76	2153.16	2202.46
86	0	438.509	553.189	654.385	734.488	777.176	865.667	893.97	928.291	948.199	998.216	1080.82	1133.08	1174.02	1237.05	1276.27	1298.67	1335.12	1368.59	1383.13	1404.33	1430.42	1440.39	1468.84	1479.27	1510.08	1547.76	1561	1589.88	1613.5	1636.28	1658.04	1678.72	1703.64	1721.85	1749.48	1767.7	1782.31	1806.25	1819.66	1835.01	1850.63	1861.34	1876.83	1890.73	1908.07	1921.56	1935.59	1953.89
87	0	103.951	208.973	270.581	292.059	360.489	414.853	470.332	542.59	563.239	628.17	727.577	790.857	836.897	892.22	928.622	978.924	1020.21	1052.68	1101.13	1125.92	1143.49	1172.62	1175.57	1202.38	1228.16	1232.46	1260.68	1295.12	1320.98	1344.74	1381.18	1416.1	1448.57	1493.74	1535.65	1572.19	1615.34	1654.07	1686.84	1715.53	1740.31	1767.74	1789.35	1807.11	1824.91	1836.1	1850.06	1862.31
88	0	257.241	379.529	414.326	506.27	579.837	589.246	631.14	674.932	685.25	724.563	777.549	814.216	823.162	842.61	888.415	946.655	988.937	1020.1	1085.92	1161.39	1208.77	1249.29	1319.04	1385.28	1423.13	1468.64	1528.03	1571.14	1585.77	1610.12	1636.9	1648.73	1653.52	1664.23	1672.19	1678.76	1681.78	1686.09	1692.63	1693.93	1707.48	1726.36	1737.04	1750.45	1777.36	1801.55	1809.24	1828.2
89	0	156.415	270.629	324.543	377.378	452.092	512.13	571.64	648.272	698.379	735.831	843.722	976.462	1069.97	1111.63	1177.19	1236.62	1261.12	1336.18	1431.69	1486.49	1507.97	1582.4	1655.19	1698.59	1779.42	1884.28	1960.06	2009.11	2099.02	2200.7	2270.17	2324.13	2405.05	2487.56	2549.3	2610.45	2679.51	2733.54	2769.37	2822.5	2887.22	2940.06	2974.97	3011.1	3047.09	3068.36	3085.44	3114.2
90	0	200.887	258.986	344.277	489.239	585.184	604.869	722.566	858.008	926.842	953.135	1032.35	1091.29	1118.73	1191.12	1259.34	1299.48	1376.81	1469.07	1548.11	1648.23	1763.87	1843.08	1876.83	1948.66	2026.2	2062.84	2079.11	2119.6	2148.71	2161.69	2182.68	2192.9	2205.37	2229.44	2245.92	2267.12	2301.73	2330	2344.21	2369.81	2394.84	2408.77	2441.6	2482	2504.45	2527.59	2571.86	2610.52
91	0	172.38	262.383	338.843	441.65	518.763	581.38	690.37	806.615	871.938	898.758	970.171	1040.34	1107.15	1225.68	1376.2	1512.94	1634.45	1781.92	1946.39	2089.04	2197.49	2300.45	2407.57	2499.29	2562.55	2608.77	2660.93	2719.75	2771.47	2804.17	2826.79	2858.67	2892.55	2917.67	2932.32	2944.1	2957.49	2972.99	2992.33	3014.79	3034.47	3048.81	3071.27	3101.83	3126.97	3138.12	3160.05	3192.91
92	0	64.9569	126.067	168.781	187.072	204.521	259.862	332.019	374.339	400.86	452.689	475.496	504.09	543.542	562.049	632.515	700.992	712.036	784.846	869.17	909.936	957.716	1014.21	1035.59	1063.04	1105.4	1129.09	1138.59	1165.49	1185.03	1189.78	1207.25	1218.6	1225.72	1239.1	1250.22	1268.24	1286.4	1298.63	1314.35	1330.14	1342.22	1354.01	1363.54	1368.94	1376.3	1383.68	1391.34	1403.15
AP
1	0	457.658	754.315	858.204	912.91	1037.89	1150.59	1209.91	1281.4	1395.79	1516.07	1610.72	1683.07	1756.16	1830.66	1905.95	1984.37	2052.5	2102.45	2161	2230.88	2288.62	2336.24	2398.84	2463.85	2513.53	2561.88	2617.21	2664.09	2706.51	2759.44	2809.75	2847.29	2890.27	2939.59	2980	3017.12	3063.32	3107.27	3140.01	3172.41	3206.61	3232.85	3252.7	3273.18	3288.25	3296.62	3308.5	3318.26
2	0	303.455	450.7	577.764	692.377	716.779	810.594	890.95	928.623	1024.95	1096.73	1193.54	1303.31	1407.89	1526.32	1610.53	1722.79	1836.81	1919.64	2027.17	2116.06	2187.07	2262.92	2324.31	2390.48	2444.91	2487.72	2542.08	2587.48	2638.3	2695.06	2753.72	2815.85	2868.23	2923.76	2975.16	3021.08	3065.06	3103.28	3147.6	3183.82	3223.17	3266.27	3301.96	3338.06	3370.57	3399.82	3425.37	3448.35
3	0	618.005	816.86	1064.3	1082.68	1177.44	1185.63	1221.93	1258.4	1323.52	1366.42	1436.06	1447.38	1498.15	1526.29	1578.23	1619.91	1683.43	1724.77	1773.92	1819.19	1864.26	1920.5	1957.22	2015.85	2043.85	2098.74	2122.03	2167.12	2189.33	2232.49	2257.83	2297.63	2317.69	2346.19	2361.79	2380.68	2391.94	2399.67	2409.86	2419.25	2437.23	2445.58	2459.25	2470.95	2482.15	2492.75	2502.26	2512.32
4	0	348.489	617.214	776.147	845.125	948.964	1101.36	1255.06	1364.94	1410.87	1458.08	1544.27	1637.58	1709.77	1764.09	1831.89	1911.35	1981.23	2032.01	2083.16	2144.7	2200.92	2236.85	2266.09	2309.03	2353.94	2386.56	2413.14	2448.53	2484.7	2510.04	2530.84	2560.12	2590.33	2611.73	2629.57	2653.25	2675.54	2686.99	2694.61	2710.58	2726.06	2732.83	2737.62	2747.89	2755.73	2756.61	2764.42	2773.95
5	0	616.927	919.818	944.575	1150.14	1346.17	1416.35	1466.49	1545.53	1575.44	1619.61	1679.54	1708.84	1754.07	1813.45	1848.88	1880.98	1924.29	1947.87	1967.99	2000.98	2016.97	2033.98	2066.86	2088.5	2103.59	2131.96	2151.63	2160.36	2182.76	2198.78	2203.74	2223.91	2239.92	2247.4	2267.48	2284.11	2288.59	2307.52	2326.32	2331.57	2345.47	2360.98	2364.31	2377.86	2394.71	2400.38	2410.18	2425.91
6	0	387.088	533.296	643.873	795.399	872.109	909.783	984.332	1043.88	1057.98	1121.28	1202.58	1250.84	1314.81	1409.87	1517.75	1637.59	1753.54	1874.76	2002.07	2111.49	2221.13	2329.27	2408.26	2477.52	2535.59	2578.48	2633.53	2671.78	2709.21	2763.15	2801.27	2840.08	2881.71	2911.31	2951.86	2989.12	3018.66	3054.89	3085.86	3119.09	3151.67	3171.86	3199.03	3224.48	3238.18	3259.68	3278.15	3287.85
7	0	348.405	565.587	618.908	704.715	852.534	975.974	1026.54	1093.2	1198.01	1293.16	1371.07	1457.67	1540.25	1608.92	1690.18	1778.69	1847.48	1902.35	1964.33	2016.91	2052.65	2094.86	2134.98	2159.56	2189.53	2220.4	2232.33	2252.52	2279.93	2289.27	2309.17	2344.86	2372.04	2391.48	2425.8	2458.37	2475.5	2499.95	2529.38	2548.54	2569.1	2596.77	2617.34	2630.27	2648.54	2663.34	2669.43	2680.85
8	0	265.439	399.184	402.727	467.063	522.154	531.707	568.613	629.142	696.778	745.879	778.944	850.321	935.473	1002.95	1081.82	1184.19	1274.39	1344.16	1427.42	1516.45	1596.35	1676.74	1751.37	1806.32	1859.12	1913.02	1945.56	1967.43	1999.93	2019.88	2031.43	2055.96	2074.03	2101.84	2144.77	2182.82	2220.74	2275.08	2329.38	2372.37	2423.41	2480.87	2525.03	2559.27	2601.32	2639.65	2665.27	2694.01
9	0	608.469	775.718	1011.47	1078.7	1242.71	1262.83	1422.89	1474.63	1604.25	1660.18	1773.63	1823.24	1919.94	1976.55	2082.48	2142.13	2223.16	2281.8	2339.76	2402.03	2458.66	2521.71	2572.16	2635.87	2685.04	2740.92	2778.85	2827.68	2865.12	2904.39	2935.55	2964.7	2992.44	3012.07	3032.75	3046.01	3061.64	3070.9	3079.6	3087.12	3093.27	3103.61	3107.69	3115.89	3122.25	3129.51	3136.73	3140.89
10	0	333.323	583.271	725.434	780.744	848.776	946.066	1043.26	1130.59	1236.98	1368.03	1484.08	1552.3	1638.98	1771.14	1895.43	1962.84	2000.58	2074.44	2156.3	2223.94	2272.53	2305.21	2338.08	2370.43	2386	2403.89	2430.12	2453.27	2498.84	2561.7	2612.42	2646.27	2701.37	2764.66	2810.44	2847.92	2896.19	2941.77	2977.34	3009.14	3034.55	3055.64	3079.59	3096.57	3105.11	3123.85	3141.29	3150.4
11	0	334.872	499.049	584.769	776.843	986.606	1156.37	1323.21	1498.53	1646.52	1786.5	1948.16	2095.49	2198.89	2304.73	2434.95	2550.15	2640.89	2741.87	2838.53	2920.32	3012.85	3094.09	3150.92	3225.98	3297.4	3341.64	3390.04	3432.01	3468.74	3515.93	3549.45	3591.25	3641.51	3662.79	3693.92	3739.28	3760.91	3787.55	3824.9	3843.8	3864.25	3890.6	3904.2	3916.14	3926.74	3927.39	3934.29	3937.2
12	0	524.213	783.627	801.973	942.387	1059.74	1105.4	1202.62	1306.89	1370.35	1417.57	1467.6	1511.82	1564.05	1616	1644.02	1653.85	1687.18	1718.71	1726.22	1744.01	1767.27	1777.45	1795.32	1816.27	1829.29	1851.93	1875.91	1892.27	1914.57	1934.12	1948.84	1977.44	2005.84	2024.68	2050.45	2076.48	2092.53	2110.97	2127.91	2131.85	2141.39	2150.71	2153.74	2162.05	2165.92	2173.48	2185.44	2191.55
13	0	271.949	399.087	532.787	671.118	736.463	800.862	867.694	884.517	950.12	1033.18	1089.27	1116.39	1179.1	1274.4	1353.66	1410.76	1518.24	1642.38	1740.15	1840.21	1952.19	2052.86	2159.32	2275.82	2384.06	2489.64	2595.58	2690.32	2775.17	2856.6	2935.35	3007.33	3065.77	3116.88	3167.58	3215.42	3266.17	3317.11	3361.96	3407.98	3451.52	3484.25	3516.23	3547.09	3570.55	3597.32	3624.33	3643.5
14	0	439.194	819.904	1102.5	1264.99	1354.66	1497.49	1692.46	1897.19	2077.36	2213.48	2293.23	2307.82	2357.96	2451.86	2554.94	2639.49	2721.83	2836.42	2970.91	3092.53	3190.35	3300.69	3441.54	3588.28	3712.82	3820.64	3945.07	4087.99	4225.84	4344.39	4457.09	4579.46	4702.88	4811.64	4905.69	4999.39	5095.14	5181.58	5252.62	5318.5	5389.15	5459.44	5521.06	5575.87	5633.37	5695.07	5754.14	5804.4
15	0	289.189	507.866	626.201	650.559	738.619	876.899	1016.17	1114.88	1170.09	1245.43	1348.86	1451.11	1539.17	1633.77	1746.14	1860.58	1965.19	2071.91	2192.16	2315.55	2429.06	2536.69	2647.7	2755.3	2847.65	2929.2	3013.58	3097.3	3169.17	3233.92	3305.91	3381.45	3447.8	3503.15	3556.95	3608.67	3650.12	3684.33	3722.56	3761.32	3793.33	3825.52	3865.88	3907.57	3942.67	3975.28	4012.02	4047.69
16	0	266.612	442.223	487.156	555.441	652.772	725.935	830.292	956.174	1047.63	1100.98	1168.63	1268.04	1391.83	1505.74	1600.53	1705.83	1804.56	1886.86	1985.5	2077.27	2131.45	2193.85	2261.62	2294.01	2320.21	2355.65	2364.89	2385.83	2406.43	2419.02	2460.18	2499.5	2526.11	2572.68	2617.89	2643.96	2687.59	2736.62	2765.4	2794.22	2829.57	2848.21	2862.2	2886.06	2900.07	2903.62	2915.2	2922.99
17	0	391.331	498.754	676.2	880.497	960.088	1135.09	1232.34	1255.35	1303.69	1407.94	1459.45	1554.96	1646.46	1696.5	1813.36	1858.97	1906.32	1948.24	1957.37	1980.07	2016.83	2052.39	2095.09	2117.82	2145.7	2179.11	2196.23	2215.92	2240.97	2259.15	2278.9	2292.43	2310.98	2327.74	2334.61	2344.87	2357.08	2369.27	2391.25	2412.16	2440.14	2457.75	2470.05	2484.87	2490.39	2500.81	2508.64	2518.21
18	0	244.324	420.238	505.366	552.567	644.109	741.768	803.567	822.434	840.524	841.939	884.126	956.502	1021.81	1070.56	1156.38	1268.39	1366.57	1448.23	1547.6	1651.38	1728.34	1785.06	1850.6	1915.29	1971.54	2027.7	2079.65	2122.73	2166.58	2210.25	2248.73	2290.62	2335.64	2372.42	2398.79	2422.17	2440.07	2448.35	2451.28	2453.74	2464.82	2479.86	2490.27	2499.1	2511.96	2520.34	2531.72	2553.81
19	0	387.056	599.322	620.951	721.76	839.577	897.423	932.766	1016.16	1110.23	1187.2	1238.6	1297.9	1384.64	1471.52	1536.31	1605.25	1688.66	1761.87	1822.17	1886.33	1943.08	1985.75	2031.58	2071.21	2090.72	2123.73	2165.76	2196.6	2226.19	2262.08	2286.61	2300.29	2324.77	2345.87	2356.01	2374.15	2392.37	2398.88	2407.58	2418.48	2421.05	2429.93	2441.84	2448.93	2459.03	2473.38	2485.2	2496.74
20	0	322.124	605.395	800.008	869.086	937.589	1085.44	1243.12	1345.11	1367.37	1453.34	1596.76	1750.68	1867.34	1925.3	2009.74	2154.26	2315.63	2444.18	2535.48	2652.44	2800.24	2935.15	3019.72	3062.24	3119.05	3180.99	3227.61	3272.56	3330.31	3388.67	3438.5	3485	3528.82	3560.03	3576.66	3597.94	3622.72	3639.31	3647.97	3663.37	3679.29	3686.45	3691.19	3703.3	3714.65	3720.2	3728.18	3740.08
21	0	320.233	494.62	533.188	655.794	733.666	806.218	973.908	1128.51	1178.99	1250.42	1355.97	1388.02	1465.92	1569.75	1585.65	1682.28	1795.65	1831.09	1909.77	1988.11	2017.31	2082.27	2126.76	2170.73	2236.25	2275.82	2317.71	2360.89	2381.15	2411.22	2442.42	2477.84	2516.45	2546.9	2579.34	2615.92	2651.62	2682.85	2712.36	2743.3	2769.49	2797.86	2825.49	2845.21	2870.51	2892.78	2911.78	2935.92
22	0	433.884	628.103	669.652	819.286	924.238	959.532	1090.41	1240.63	1337.71	1368.51	1429.62	1514.09	1574.96	1611.22	1697.3	1800.46	1873.9	1936.06	2019.29	2096.12	2157.36	2220.71	2286.72	2357.78	2430.53	2498.23	2572.67	2651.92	2724.23	2799.94	2881.11	2955.26	3027.25	3100.72	3166.91	3229.66	3290.94	3343.07	3391.44	3438.8	3477.3	3510.6	3540.59	3561.59	3580.71	3596.57	3604.06	3619.25
23	0	316.671	436.165	543.013	711.805	812.797	861.628	967.209	1040.56	1082.63	1154.58	1189.98	1227.14	1278.59	1286.45	1334.01	1377.1	1402.07	1451.84	1480.46	1506.67	1543.74	1553.04	1573.72	1590.8	1608.6	1635.36	1652.66	1675.3	1698	1716.59	1734.58	1750.3	1766.33	1778.36	1792.37	1804.13	1815.04	1829.08	1839.55	1850.86	1861.76	1873.82	1886.89	1897.96	1907.64	1913.91	1922.6	1932.22
24	0	374.825	658.415	820.278	881.888	982.298	1133.44	1286.43	1397.4	1452.51	1500.82	1562.68	1607.92	1649.02	1724.69	1807.59	1853.34	1870.66	1934.44	1999.57	2021.14	2056.84	2120.24	2164.09	2182.55	2238.09	2295.06	2316.83	2353.92	2409.75	2443.31	2465.32	2520	2573.04	2593.78	2618.93	2659.02	2685.2	2686.75	2704.36	2717.97	2727.28	2745.59	2759.1	2770.21	2792.56	2815.71	2834.4	2853.56
25	0	461.063	762.707	870.548	943.347	1098.31	1254.71	1357.96	1409.89	1475.94	1564.69	1654.75	1734.19	1817.84	1923.3	2040.43	2153.56	2269.88	2402.69	2542.09	2673.28	2799.23	2926.3	3046.07	3151.59	3249.52	3343.09	3427.63	3505.68	3581.49	3650.85	3713.46	3774.8	3831.62	3881.71	3934.4	3988.66	4034.26	4078.21	4132.28	4185.27	4224.06	4259.82	4303.99	4344.35	4370.27	4392.24	4418.25	4438.52
26	0	371.318	554.414	655.627	858.495	1051.44	1155	1270.65	1422.21	1532.93	1619.05	1738.49	1838.39	1894.71	1977.24	2062.42	2116.18	2181.04	2256.38	2318.2	2384.5	2452.9	2508.21	2570.01	2634.32	2686.43	2749.04	2817.62	2869.43	2925.16	2992.39	3042.99	3078.99	3126.61	3167.37	3195.2	3231.56	3264.09	3284	3308.64	3329.62	3341.5	3360.69	3376.18	3391.02	3416.79	3439.58	3458.35	3486.07
27	0	401.506	593.925	664.299	869.205	1062.87	1131.22	1231.82	1378.3	1458.04	1499.12	1586.03	1624.82	1680.61	1777.62	1828.39	1866.82	1938.28	1968.06	2022.31	2095.05	2126.58	2183.69	2248.82	2280.36	2331.26	2375.53	2407.11	2464.78	2511.37	2550.03	2595.09	2627.77	2674.64	2721.46	2753.43	2796.31	2832.99	2863.99	2903.01	2928.64	2950.44	2975.68	2985.58	2998.38	3009.44	3015.62	3027.92	3036.51
28	0	235.84	335.838	389.008	517.299	647.456	724.843	804.277	953.327	1121.44	1256.41	1383.7	1533.3	1681.6	1826.56	1971.84	2101.69	2218.84	2320.6	2382.99	2426.43	2473.86	2493.07	2523.5	2564.41	2591.58	2643.53	2702.42	2738.19	2781.69	2830.77	2857.13	2892.65	2934.95	2951.76	2973.65	3007.22	3022.77	3034.76	3058.03	3069.44	3079.23	3098.54	3109.4	3119.67	3140.43	3154.22	3160.75	3183.9
29	0	397.896	579.11	629.126	742.227	816.171	873.606	967.754	1010.82	1080.6	1186.74	1225.83	1298.91	1402.34	1475.1	1565.43	1644.27	1702.1	1784.6	1860.97	1930.71	2003.13	2074.13	2135.5	2190.26	2243.44	2275.85	2315.13	2347.62	2383.02	2442.31	2482.05	2524.85	2577.38	2606.29	2646.34	2681.59	2696.87	2725.88	2742.52	2753.99	2770.25	2774.12	2781.13	2782.95	2789.7	2795.08	2798.81	2803.92
30	0	366.43	516.271	611.845	761.158	814.858	925.638	1013.61	1063.42	1192.14	1267.8	1328.45	1417.09	1448.54	1488.66	1530.55	1544.39	1567.1	1584.01	1590.06	1590.36	1594.19	1609.39	1628.58	1647.84	1673.11	1701.07	1730.09	1757.52	1788.6	1813.25	1835.13	1862.03	1877.98	1898.29	1916.07	1929.37	1948.56	1960.97	1971.31	1980.04	1985.38	1988.19	1990.55	1992.9	1995.49	1998.87	2002.13	2009.99
31	0	299.634	378.574	466.652	563.468	595.802	696.745	788.274	814.012	826.55	839.352	893.175	948.281	961.691	995.248	1030.48	1050.26	1080.75	1101.21	1110.97	1127.01	1132.17	1140.75	1156.56	1176.72	1189.98	1200.27	1220.04	1230.55	1239.38	1254.28	1259.03	1271.61	1281.62	1288.24	1304.23	1311.03	1322.09	1339.65	1346.54	1355.63	1367.4	1370.16	1375.58	1379.42	1384.76	1390.04	1395.02	1404.11
32	0	490.368	768.511	830.671	1024.77	1298.38	1538.46	1680.03	1731.38	1802.94	1912.57	2028.61	2113.6	2152.88	2217.06	2305.25	2376.56	2441.02	2543.18	2660.15	2756.91	2845.05	2953.95	3065.86	3158.83	3243.8	3331.75	3409.96	3480.59	3561.39	3645.38	3719.24	3788.75	3860.66	3928.81	3994.08	4061.26	4122.28	4171.38	4221.19	4274.67	4318.61	4349.75	4382.38	4414.55	4435.75	4453.3	4476.52	4496.17
33	0	92.2272	255.52	450.534	598.806	687.835	849.121	1043.13	1158.15	1193.25	1355.04	1541.39	1646.54	1721.87	1874.25	2025.04	2126.03	2238.92	2369.3	2467.58	2545.73	2642	2728.25	2789.14	2848.03	2895.91	2926.01	2973.79	3024.32	3059.88	3102.78	3150.25	3183.22	3216.89	3258.08	3288.23	3314.97	3352.5	3385.1	3409.08	3439.58	3468.14	3485.33	3505.16	3527.06	3539.21	3545.7	3556.23	3562.29
34	0	413.71	577.275	690.133	828.176	898.839	977.674	1069.79	1081.06	1178.42	1301.25	1367.77	1445.72	1508.2	1583.71	1677.53	1734.27	1840.27	1942.6	1993.44	2054.5	2095.76	2129.89	2158.42	2189.44	2230.02	2263.19	2304.35	2331.4	2371.14	2407.87	2429.74	2463.88	2479.5	2506.04	2529.26	2536.91	2557.66	2561.98	2576.52	2586.39	2594.93	2604.31	2610.04	2622.15	2626.11	2640.37	2649.25	2657.68
35	0	254.846	353.112	446.765	629.74	750.619	837.027	984.37	1102.51	1215	1362.88	1472.95	1559.76	1674.08	1749.77	1817.06	1907.41	1969.51	2029.6	2091.97	2118.94	2137.62	2174.58	2192.09	2219.96	2249.72	2262.12	2306.97	2341.99	2365.53	2398.15	2420.34	2456.59	2490.68	2523.38	2563.41	2601.2	2634.54	2663.6	2691.21	2711.82	2731.96	2749.52	2761.95	2777.35	2796.1	2815.8	2832.39	2853.66
36	0	328.26	475.513	537.235	629.93	714.928	790.742	814.933	882.759	957.024	1012.78	1129.51	1230.51	1326.7	1484.83	1613.51	1723.78	1884.53	2015.4	2113.76	2226.68	2300.57	2357.1	2416.54	2432.23	2472.75	2509.6	2529.89	2570.14	2598.88	2623.41	2652.49	2667.83	2684.02	2700.09	2705.78	2713.21	2722.69	2726.62	2733.68	2743.18	2752.43	2767.35	2781.27	2797.14	2815.83	2830.03	2846.49	2862.8
37	0	266.42	459.214	524.919	621.457	784.081	912.606	941.979	1025.72	1161.31	1280.7	1359.67	1480.3	1638.77	1770.93	1903.96	2095.91	2270.23	2358.98	2525.61	2761.97	2943.6	3024.09	3149.09	3273.68	3302.67	3387.92	3512.82	3584.84	3618.02	3701.09	3765.79	3780.51	3831.12	3878.73	3890.53	3924.43	3960.76	3971.5	3992.04	4017.31	4026.52	4035.3	4045.77	4051.21	4065.55	4076.88	4084.46	4101.54
38	0	313.459	593.867	805.429	919.211	969.776	1083.68	1240.63	1391.28	1496.46	1544.72	1587.05	1655.54	1725.53	1775.61	1826.68	1912.89	2022.21	2123.54	2192.79	2252.85	2344.51	2453.63	2550.62	2626.17	2706.65	2801.95	2890.93	2953.55	3001.05	3061.32	3126.83	3180.9	3224.62	3273.23	3325.2	3371.25	3412.33	3455.78	3499.92	3540.36	3579.12	3618.15	3653.28	3683.06	3714.24	3748.08	3777.79	3801.03
39	0	458.731	642.399	755.98	869.671	927.24	950.397	1019.37	1113.12	1170.21	1249.17	1350.04	1471.91	1598.85	1674.3	1747.79	1842.21	1920.78	2012.81	2096.55	2151.93	2222.41	2274.01	2316.2	2384.24	2432.24	2470.9	2512.85	2537.46	2575.16	2606.89	2614.89	2636.63	2656.12	2661.69	2678.4	2692.03	2703.69	2721.77	2729.89	2745.55	2758.77	2765.11	2782.61	2792.43	2797.06	2807.27	2815.22	2817.18
40	0	214.236	407.076	517.334	634.089	693.836	824.622	928.261	1026.1	1176.68	1260.47	1399.93	1537.06	1591.91	1695.12	1749.31	1804.41	1874.09	1887.6	1961.61	1999.55	2043.92	2114.33	2133.81	2174.22	2220.44	2242.51	2265.43	2285.38	2306.44	2315.22	2328	2347	2358.77	2371.62	2388.31	2401.72	2408.77	2429.39	2445.64	2452.67	2473.71	2481.47	2497.55	2515.65	2520.97	2543.08	2551.81	2568.99
41	0	622.746	770.101	961.443	1099.55	1356.39	1506.64	1744.49	1881.17	1956.66	2064.18	2256.6	2433.88	2596.61	2700.74	2775.95	2896.33	3037.98	3161.36	3280.39	3330.17	3342.98	3396.86	3476.68	3516.68	3568.99	3589.24	3610.26	3615.04	3645.37	3672.05	3718.03	3743.85	3768.03	3772.09	3789.07	3806.49	3837.51	3856.11	3883.61	3896.98	3906.53	3912.65	3934.43	3952.39	3978.13	3992.49	4008.91	4021.95
42	0	299.287	519.233	623.252	676.68	774.424	863.165	922.528	981.218	1034.54	1083.93	1130.53	1145.04	1194.26	1278.61	1350.42	1390.33	1445.15	1501.58	1544.3	1605.34	1668.16	1703.09	1745.74	1802.15	1836.79	1854.89	1891.49	1918.89	1935.14	1966.06	1992.02	2008.81	2034.6	2054.7	2063.52	2083.24	2099.11	2106.7	2126.5	2145.07	2156.8	2175.18	2191.69	2201.67	2219.75	2237.95	2249.04	2265.3
43	0	497.077	742.189	785.717	1012.46	1269.4	1431.1	1514.1	1651.88	1791.73	1864.73	1883.19	1948.66	2015.76	2053.29	2067.82	2095.9	2131.08	2159.85	2173.11	2186.42	2204.83	2215.29	2223.81	2240.96	2257.63	2268.77	2272.82	2280.38	2297.52	2316.19	2335.07	2362.74	2393.01	2417.98	2448.41	2485.11	2515.55	2545.12	2584.6	2622.28	2652.72	2689.22	2727.46	2757.24	2788.62	2824.87	2856.19	2887.75
44	0	586.395	825.007	933.521	1166.81	1304.32	1362.8	1552.91	1730.91	1808.16	1903.34	2027.18	2102.45	2121.21	2165.41	2196.99	2215.8	2244.79	2272.9	2313.71	2348.35	2358.53	2396.62	2433.54	2438.75	2475.58	2515.19	2531.99	2566.77	2604.17	2625.52	2658.42	2689.97	2709.21	2741.59	2774.66	2800.21	2825.86	2843.55	2863.27	2886.92	2897.33	2914.28	2936.01	2942.8	2955.54	2970.79	2972.87	2987.64
45	0	464.067	718.694	772.012	968.832	1228.03	1435.8	1534.49	1568.44	1654.67	1750.03	1832.81	1929.33	2023.89	2086.75	2179.89	2308.7	2420.43	2507.47	2607.32	2704.61	2784.37	2861.14	2931.54	2991.92	3046.79	3082.79	3104.55	3136.7	3159.56	3161.56	3178.3	3188.83	3196.44	3215.09	3228.91	3234.07	3244.54	3251.93	3253.08	3259.72	3267.66	3277.14	3286.14	3290.49	3297.65	3310.52	3321.68	3325.79
46	0	688.715	880.273	1030.43	1134.38	1222.7	1285.47	1369.36	1406.25	1507.34	1623.61	1632.67	1726.83	1759.27	1836.65	1899.08	1941.54	2012.21	2023.85	2074.61	2095.9	2155.88	2206.05	2212.95	2240.26	2244.01	2266.88	2285.43	2298.77	2310.3	2335.4	2342.34	2370.8	2386.73	2407.02	2431.06	2435.68	2454.19	2457.84	2474.36	2478.32	2493.66	2500.62	2514.65	2527.02	2535.01	2547.06	2553.47	2569.13
47	0	300.385	551.762	721.174	789.138	822.872	919.224	1031.86	1116.73	1161.13	1221.71	1308.95	1389.54	1437.61	1493.24	1589.76	1700.09	1788.07	1846.13	1916.57	2004.33	2082.58	2142.07	2206.71	2278.61	2336.62	2375.38	2418.66	2463.38	2488.42	2501.9	2534.86	2567.15	2585.17	2615.75	2658.33	2691.01	2708.08	2743.13	2787.21	2816.18	2819.44	2849.64	2888.9	2915.02	2927.54	2957.54	2993.63	3018.88
48	0	516.638	793.908	821.878	983.78	1173.15	1279.52	1292.51	1371.98	1458.12	1511.58	1531.05	1537.87	1561.95	1592.1	1620.61	1677.17	1765.68	1861.68	1937.41	1984.94	2030.61	2088.51	2148.11	2205.09	2268.24	2338.66	2405.41	2460.61	2508.22	2555.21	2603.51	2651.19	2692.38	2723.37	2749.72	2774.56	2795.95	2820.91	2852.65	2886.71	2922.26	2959.24	2993.67	3025.55	3059.82	3095.77	3131.02	3166.58
49	0	535.26	642.949	790.485	845.892	905.443	949.81	1015.91	1124.63	1214.24	1253.84	1312.95	1358.69	1404.84	1450.42	1515.99	1557.48	1600.14	1652.28	1677.76	1740.31	1764.12	1810.57	1832.75	1868.01	1896.59	1927.59	1948.2	1982.46	1996.89	2025.44	2041.33	2061.04	2081.08	2092.48	2107.62	2117.35	2126.18	2138.24	2142.35	2155.71	2160.87	2172.07	2181.44	2190.16	2201.02	2210.6	2219.03	2227.1
50	0	404.189	541.478	637.11	745.224	794.652	899.455	1015.78	1051.18	1079.33	1109.4	1176.5	1199.8	1244.5	1269.79	1322.86	1388.51	1411.59	1456.84	1483.68	1524.49	1564.63	1603.29	1634.85	1668.52	1695.64	1722.13	1746.83	1770.19	1789.99	1805.63	1817.9	1830.8	1846.04	1851.74	1860.96	1862.16	1869.18	1870.6	1877.97	1881.73	1886.43	1888.15	1892.61	1894.85	1899.12	1900.77	1906.43	1912.36
51	0	347.313	481.31	549.127	664.834	716.435	772.768	874.825	976.67	1069.83	1135.4	1188.83	1278.53	1357.96	1415.75	1494.79	1567.17	1647.34	1745.67	1825.75	1890.28	1950.41	1989.99	2024.55	2064.46	2105.41	2138.73	2158.88	2180.23	2196.87	2209.11	2220.25	2223.38	2231.78	2237.13	2242.65	2247.51	2254.6	2265.56	2271.57	2278.92	2288.14	2292.79	2297.72	2304.34	2307.31	2311.6	2318.6	2321.45
52	0	356.752	601.55	709.465	714.989	779.437	853.498	914.801	962.168	1010.58	1083.56	1167.08	1227.72	1283.48	1383.43	1499.01	1584.88	1640.62	1713.69	1786.2	1828.04	1869.63	1927.12	1969.59	1995.13	2038.79	2082.8	2114.65	2158.31	2209.85	2249.74	2281.65	2318.13	2346.69	2360.59	2380.73	2401.55	2416.77	2440.78	2469.59	2494.68	2520.88	2549.18	2571.14	2589.23	2611.71	2631.43	2642.93	2656.38
53	0	289.4	411.413	466.209	562.629	616.385	649.253	740.711	852.104	923.143	988.979	1142.9	1316.5	1444.47	1586.89	1761.45	1900.97	2010.33	2137.98	2248.33	2337.56	2438.65	2521.51	2570.52	2624.66	2668.75	2678.95	2703.17	2729.88	2742.43	2754.2	2766.6	2774.12	2791.61	2817.52	2834.67	2844.8	2873.56	2897.9	2903.87	2931.74	2958.91	2967.93	2993.86	3020.75	3033.24	3057.71	3082.2	3088.76
54	0	378.9	515.406	601.123	761.116	855.038	871.465	927.91	959.305	1015.66	1083.94	1128.37	1188.22	1262.65	1346.91	1453.58	1559.05	1648.33	1747.79	1857.84	1962.42	2062.64	2155.32	2231.36	2298.13	2361.43	2414.16	2459.33	2504.49	2545.54	2581.31	2614.88	2641.91	2661.5	2681.54	2698.47	2706.72	2715.08	2723.01	2726.69	2734.3	2741.72	2747.25	2755.29	2762.29	2766.24	2773.57	2782.49	2788.59
55	0	368.19	579.754	617.822	721.628	871.469	997.089	1068.04	1090.57	1117.71	1164.6	1213.32	1258.99	1316.19	1381.69	1451.79	1540.41	1640.06	1723.1	1794.66	1891.85	1996.24	2070.22	2132.87	2224.64	2313.32	2367.11	2428.85	2512.34	2575.38	2608.95	2674.42	2749.29	2797.72	2850.43	2929.79	2998.77	3031.47	3078.74	3143.4	3188.34	3202.88	3239.6	3277.47	3289.04	3313.05	3350.92	3375.59	3388.21
56	0	411.877	587.148	647.142	798.119	918.17	982.493	1068.04	1169.09	1247.3	1290.92	1346.93	1383.56	1424.65	1524.95	1611.16	1666.27	1791.72	1923.33	1998.36	2101.3	2218.27	2289.88	2389.75	2508.06	2586.51	2676.94	2779.62	2840.74	2913.29	3000.21	3052.04	3117.83	3197.49	3249.61	3310.41	3378.35	3423.71	3479.31	3536.62	3576.93	3631.77	3681.65	3705.48	3746.45	3783.63	3790.66	3818.62	3842.38
57	0	268.011	547.235	761.811	839.751	929.453	1139.9	1391.64	1600.44	1711.35	1729.61	1814.53	1927.48	2011.36	2031.83	2097.88	2206.99	2307.46	2371.89	2463.4	2599.34	2734.05	2828.2	2908.99	3018.62	3127.72	3197.74	3247.09	3325.09	3407.26	3460.55	3490.37	3535.18	3581.16	3614.84	3652.42	3696.56	3732.85	3763.49	3801.11	3835.29	3854.21	3880.38	3918.4	3948.49	3956.09	3978.01	4009.73	4029.49
58	0	332.396	612.277	772.044	837.831	1035.09	1312.06	1566.89	1719.86	1746.42	1817.01	1927.79	2022.88	2063.16	2096.16	2189.83	2305.42	2391.8	2431.78	2511.48	2622.78	2715.07	2768.74	2840.81	2932.34	3009.46	3080.03	3172.18	3264.72	3330.21	3390.21	3468.32	3539.66	3589.2	3647.93	3717.82	3770.06	3798.99	3845.57	3900.19	3938.06	3964.28	4002.48	4038.58	4058.34	4079.34	4107.22	4128.16	4145.01
59	0	365.708	594.836	678.728	753.879	851.942	914.551	967.547	1063.3	1162.41	1220.73	1278.81	1383.6	1486.7	1536.64	1598.11	1700.35	1786.42	1832.64	1889	1947.97	1988.42	2022.92	2055.89	2089.49	2119.97	2141.02	2176.02	2215.11	2239.26	2263.99	2295.11	2321.14	2343.93	2363.66	2383.27	2406.03	2422.56	2437.48	2459.69	2477.74	2487.68	2503.97	2520.64	2531.73	2543.89	2555.83	2570.1	2588.08
60	0	477.451	750.219	882.29	1026.76	1128.35	1161.48	1262.47	1390.78	1479.41	1493.43	1615.35	1797.99	1939.35	1980.4	2116.16	2295.61	2406.03	2454.59	2581.27	2699.8	2731.47	2791.3	2878.44	2923.4	2954.76	3013.09	3047.93	3073.03	3126.59	3171.42	3185.18	3208.55	3242.91	3276.56	3301.21	3309.97	3330.11	3356.25	3370.24	3377.77	3395.35	3411.2	3423.74	3439.53	3461.4	3484.76	3499.96	3517.76
61	0	254.293	486.836	676.278	803.274	860.754	891.48	970.286	1087.8	1223.4	1349.78	1439.08	1486.42	1556.37	1664.42	1778.24	1864.77	1931.42	2029.59	2158.18	2284.53	2381.88	2460.52	2554.8	2660	2748.4	2801.29	2841.94	2903.18	2970.47	3023.34	3060.31	3102.68	3151.95	3193.97	3220.2	3242.88	3273.27	3303.22	3323.49	3335.24	3350.4	3367.42	3380.98	3393.91	3412.55	3435.32	3458.28	3479.99
62	0	349.952	660.741	910.81	1086.61	1187.67	1242.51	1317.8	1425.34	1546.86	1659.17	1741.28	1783.25	1819.23	1885.63	1967.59	2042.06	2095.8	2143.62	2206.76	2277.98	2341.36	2394.38	2455.48	2531.89	2611.91	2681.98	2741.74	2804.95	2876.25	2946.54	3006.02	3054.64	3101.54	3150.93	3199.95	3246.7	3291.8	3333.56	3367.28	3390.48	3408.65	3428.04	3446.33	3462.82	3484.98	3514.73	3546.2	3572.72
63	0	505.818	830.925	936.679	1040.32	1236.82	1424.73	1533.63	1585.46	1673.66	1764.43	1835.4	1931.19	2052.66	2158.59	2227.76	2297.54	2382.56	2460.22	2526.28	2593.23	2657	2715.78	2780.85	2849	2909.6	2965.3	3021.21	3070.23	3106.69	3135.64	3159.97	3177.91	3195.16	3214.92	3233.16	3247.73	3260.63	3274.37	3288.36	3299.69	3307.05	3311.91	3315.71	3323.64	3335.04	3345.13	3354.74	3369.65
64	0	397.135	611.562	623.976	755.674	892.848	945.948	1031.09	1137.49	1210.44	1328.38	1471.95	1584.39	1699.31	1825.8	1927.52	2032.62	2144.85	2232.98	2316.37	2396.93	2453.41	2512.77	2574.33	2619.25	2659.18	2696.17	2734.82	2777.16	2810.51	2839.58	2865.85	2886.97	2913.18	2933.06	2946.94	2966.74	2977.61	2988.18	3002.59	3007.6	3020.64	3032.83	3038.25	3051.56	3059.98	3067.66	3082.56	3091.29
65	0	497.042	747.914	770.021	936.204	1136.6	1281.78	1344.96	1431.75	1541.99	1627.79	1740.94	1884.45	2011.3	2152.26	2326.41	2488.61	2631.86	2777.42	2909.28	3030.5	3148.56	3235.68	3306.21	3392.95	3466.78	3528.87	3603.49	3671.64	3736.25	3807.55	3863.89	3908.99	3963.73	4011.9	4056.18	4110.03	4157.05	4192.36	4232.32	4269.49	4296.31	4324.63	4353.26	4376.01	4399.08	4422.58	4440.16	4455.7
66	0	549.775	886.181	997.896	1138.03	1330.54	1476.52	1538.97	1583.26	1625.4	1632.15	1685.18	1756.29	1803.21	1836.87	1908.88	1995.87	2070	2136.45	2216.86	2302.73	2373.45	2420.77	2458.52	2497.92	2531.94	2554.32	2572.18	2594.3	2618.73	2643.32	2666.4	2683.97	2693.27	2701.73	2713.45	2723.02	2728.04	2736.51	2748.95	2761.8	2772.8	2781.96	2790.57	2799.7	2809.71	2820.63	2832.48	2845.12
67	0	244.535	438.864	546.195	550.426	641.614	774.151	892.009	967.807	1007.83	1021.48	1066.15	1130.13	1176.13	1249.83	1378.63	1506.32	1570.17	1637.46	1757.3	1859.13	1889.84	1948.19	2029.94	2077.13	2098.72	2144.76	2177.62	2216.58	2278.26	2330.96	2379.34	2448.55	2514.38	2568.09	2640.91	2719.8	2777.57	2834.14	2906.54	2968.41	3006.21	3048.3	3095.57	3130.41	3152.87	3172.17	3185.64	3199.46
68	0	520.929	678.229	826.417	1026.95	1138.58	1210.26	1253.5	1362.6	1433.14	1529.92	1664.93	1732.54	1808.63	1863.81	1933.77	2018.93	2067.38	2095.45	2135.45	2182.39	2196.01	2235.91	2244.31	2292.55	2330.06	2351.79	2389.81	2395.88	2434.04	2447.85	2475.01	2500.75	2509.98	2530.91	2545	2562.93	2569.45	2578.58	2582.01	2590.13	2597.17	2601.12	2606.89	2609.69	2614.08	2621.77	2625.39	2635.27
69	0	491.665	679.564	747.348	873.433	905.962	973.52	1033.93	1059.21	1142.82	1201.67	1215.61	1262.7	1292.8	1345.9	1410.68	1458.77	1515.23	1566.52	1603.17	1654.18	1697.04	1718.91	1752.74	1784.51	1798.55	1811.66	1829.25	1842.35	1853.1	1869.5	1886.89	1906.66	1929.94	1952.38	1976.36	2001.41	2024.97	2048.52	2070.1	2091.3	2112.61	2130.14	2148.61	2167.53	2182.25	2197.62	2214.03	2228.92
70	0	405.316	642.851	696.995	764.831	852.327	887.165	923.224	989.506	1040.1	1066.76	1101.46	1125.99	1133.13	1166.37	1200.65	1212.7	1230.57	1261.68	1295.01	1338.5	1390.27	1435.51	1474.18	1521.09	1570.49	1613.18	1658.57	1710.71	1758.23	1798.63	1842.84	1887.77	1923.71	1957.66	1999.57	2042.17	2078.24	2110.98	2142.89	2171.03	2197.09	2224.45	2250.05	2270.44	2287.39	2303.59	2319.07	2334.07
71	0	265.972	476.005	601.215	633.512	678.015	758.004	832.472	877.009	891.923	896.332	903.821	923.797	951.449	977.704	1000.58	1021.6	1035.68	1041.45	1056.64	1080.47	1110.62	1143.62	1170.44	1187.64	1216.45	1257.2	1293.25	1313.21	1338.1	1375.1	1407.68	1422.66	1437.13	1461.56	1482.05	1489.3	1499.33	1514.08	1523.16	1525.11	1535.62	1547.37	1553.85	1555.04	1559.98	1564.77	1568.24	1572.2
72	0	247.363	498.23	717.389	866.215	926.996	953.07	1033.92	1145.58	1262.36	1356.81	1411.47	1466.54	1553.8	1639.44	1677.61	1714.63	1816.66	1940.21	2032.01	2092.09	2208.72	2372.29	2529	2637.69	2727.88	2854.5	2994.58	3107.47	3190.75	3287.9	3399.49	3495.64	3566.92	3641.7	3725.2	3793.83	3839.08	3893.99	3964.02	4026.18	4068.16	4112.83	4170.79	4225.53	4265.32	4302.17	4346.52	4388.99
73	0	343.813	539.106	577.668	644.999	743.556	816.811	835.894	874.685	947.218	1015.47	1051.5	1110.06	1186.55	1227.35	1286	1383.98	1463.35	1534.06	1625.55	1693.55	1758.48	1848.43	1917.95	1969.5	2027.52	2065.94	2106.02	2146.97	2171.73	2209.97	2239.53	2272.34	2323.01	2356.29	2390.71	2440.6	2474.62	2508.49	2549.41	2578.51	2610.22	2638.52	2658.86	2685.81	2702.79	2722.09	2747.28	2755.91
74	0	326.37	417.047	557.519	668.777	699.792	826.21	938.132	970.934	1058.15	1162.78	1194.29	1275.56	1367.5	1384.62	1487.92	1587.29	1627.44	1702.85	1750.95	1808.6	1880.78	1904.97	1961.41	2009.77	2023.41	2060.11	2072.33	2101.02	2123.35	2148.7	2187.65	2207.46	2245.22	2282.34	2307.29	2340.18	2362.51	2390.95	2417.01	2432.12	2456.94	2470.95	2482.31	2495.05	2498.65	2511.96	2516.63	2527.95
75	0	287.748	422.954	503.661	612.853	680.62	703.294	766.447	818.167	840.565	917.464	996.938	1039.03	1103.68	1168.9	1216.41	1284.48	1335.15	1368.03	1428.29	1467.03	1488.2	1532.89	1556.2	1575.49	1605.76	1613.89	1636.36	1660.45	1663.52	1680.1	1696.22	1705.34	1718.47	1732.43	1746.24	1761.7	1776.85	1783.65	1795.14	1810.56	1815.4	1826.43	1841.17	1846.95	1852.55	1860.39	1867.33	1873.13
76	0	412.72	493.598	674.605	863.43	909.63	1047.95	1175.86	1189.14	1307.8	1434.8	1475.38	1530.99	1618.53	1668.07	1674.02	1697.97	1703.26	1719.69	1727.34	1742.42	1762.26	1773.24	1792.08	1798.17	1815.18	1834.44	1839.01	1864.09	1880.49	1891.89	1916.98	1931.07	1951.31	1972.36	1986.2	2009.65	2026.28	2045.12	2068.8	2081.66	2101.47	2119.63	2128.84	2149.59	2164.64	2175.37	2194.54	2206
77	0	97.8822	253.666	410.97	528.024	595.004	634.406	693.624	783.113	878.562	947.777	1001.38	1081.66	1162.51	1196.95	1238.79	1336.63	1441.45	1505.32	1561.55	1664.33	1774.6	1843.39	1868.36	1929.11	1999.62	2040.94	2046.92	2081.7	2116.36	2125.85	2146.01	2179.76	2206.38	2226.05	2255.81	2285.77	2303.08	2317.46	2337.79	2352.69	2363.05	2382.37	2402.34	2415.13	2430.88	2451.72	2467.38	2473.96
78	0	262.356	412.919	452.758	533.466	628.28	684.575	748.46	853.165	953.641	1007.53	1036.96	1096	1153.89	1185.38	1203.82	1230.19	1250.74	1257.23	1266.83	1291.32	1325.07	1353.86	1368.8	1394.37	1429.39	1454.42	1457.45	1475.24	1496.37	1506.1	1516.29	1531.44	1539.43	1550.17	1567.31	1578.41	1587.13	1606.38	1624.68	1630.44	1638.98	1653.08	1661.27	1664.62	1674.38	1682.19	1687.49	1696.01
79	0	309.181	489.467	509.565	637.186	753.759	787.664	939.74	1080.77	1147.45	1286.38	1385.56	1440.93	1550.62	1590.89	1697.56	1817.09	1841.53	1934.13	2006.67	2041.02	2117.37	2152.44	2208.38	2260.74	2283.4	2335.37	2364.62	2384.81	2407.6	2410.97	2425.29	2426.19	2439.45	2445.77	2455.78	2465.51	2468.7	2477.81	2480.97	2488.15	2495.62	2502.95	2509.27	2519.52	2531	2535.69	2543.04	2548.59
80	0	155.302	304.994	405.407	473.286	525.663	567.385	622.527	665.816	724.834	786.465	789.602	881.553	1006.4	1077.57	1145.55	1267.71	1367.8	1435.48	1525.24	1592.67	1624.93	1686.3	1734.44	1748.95	1790.97	1829.01	1848.54	1874.23	1902.73	1935.31	1961.98	1980.66	2016.75	2052.41	2064.62	2086.84	2119.36	2138.36	2146.87	2167.96	2184.43	2194.11	2209.99	2219.86	2224.11	2234.71	2239.07	2254.58
81	0	307.44	495.179	539.091	615.457	743.85	855.946	908.709	941.911	1018.81	1110.21	1190.22	1254.34	1316.74	1384.12	1449.67	1505.13	1552.64	1607.7	1676.21	1749.19	1817.58	1885.25	1960.37	2038.53	2110.25	2175.41	2240.5	2304.24	2361.74	2414.48	2464.81	2509.37	2547.76	2585.86	2624.5	2661.93	2701.66	2744.44	2786.16	2828.14	2875.02	2923.2	2966.08	3004.97	3044.65	3082.23	3113.91	3143.27
82	0	366.331	636.084	759.964	798.79	947.207	1121.91	1235.75	1275.99	1385.97	1525.47	1622.45	1657.54	1737.21	1836.36	1899.52	1926.32	1991.12	2059.55	2089.57	2121.68	2186.66	2245.29	2267.3	2298.11	2348.93	2386.96	2393.99	2423.14	2459.67	2478.46	2494.56	2528.53	2559.06	2572.48	2596.39	2629.17	2652.01	2665.76	2693	2721.82	2736.76	2750.1	2774.19	2794.18	2800.76	2817.44	2839.9	2854.12
83	0	180.699	330.438	383.513	468.674	614.379	716.629	732.783	856.023	1002.4	1080.83	1135.03	1246.78	1339.5	1358.69	1424.25	1510.3	1563.67	1608.4	1673.43	1722.82	1750.92	1792.72	1828.71	1846.92	1876.71	1905.84	1923.05	1951.16	1983.92	2011.62	2041.92	2071.12	2091.86	2117.13	2145.68	2166.48	2188.85	2217.8	2243.12	2265.11	2290.46	2314.79	2336.48	2357.12	2373.77	2391.47	2412.73	2428.46
84	0	388.463	633.523	714.176	808.814	970.468	1133.88	1256.87	1326.07	1361.52	1431	1526.43	1605.76	1641.05	1704.67	1803.12	1888.87	1942.74	2026.09	2136.75	2228	2280.8	2353.35	2447.74	2526.86	2583.77	2651.48	2723.99	2780.41	2831.92	2892.98	2946.89	2982.81	3020.98	3065.12	3101.67	3133.85	3171.18	3205.44	3232.7	3264.25	3298.89	3328.09	3355.44	3387.65	3420.08	3449.83	3480.75	3511.64
85	0	106.22	228.982	362.105	490.966	612.689	744.037	888.379	1021.49	1119.89	1206.97	1321.53	1443.18	1531.65	1593.26	1699.76	1843.11	1978.71	2072.9	2142.76	2232.16	2330.37	2413.34	2480.7	2548.3	2611.27	2656.01	2691.51	2736.11	2779.29	2805.05	2820.22	2846.57	2872.52	2886.76	2903.61	2929.55	2953.1	2968.85	2988.02	3011.45	3030.71	3047.25	3071.11	3099.26	3125.72	3152.51	3183.63	3215.43
86	0	299.407	333.784	454.616	533.315	592.973	667.363	696.065	766.353	795.361	848.906	925.961	947.935	1001.46	1055.82	1075.29	1145.93	1206.03	1237.8	1289.2	1321.19	1357.42	1404.92	1429.61	1467.38	1521.3	1557.04	1572.45	1592.16	1607.29	1625.04	1636.69	1658.12	1677.39	1694.75	1715.33	1729.63	1749.83	1763.78	1774.09	1786.72	1791.15	1793.38	1798.86	1807.13	1814.58	1822.16	1832.94	1841.33
87	0	499.458	686.939	765.829	916.235	972.458	1038.33	1140.95	1197.15	1246.07	1323.24	1386.72	1416.68	1433.96	1461.61	1486.98	1503.66	1527.96	1546.83	1567.38	1599.81	1617.35	1640.35	1672	1693.49	1727.09	1753.14	1772.68	1812.28	1841.66	1866.44	1898.03	1914.4	1932.28	1947.75	1955.07	1970.98	1978.09	1988.77	1996.94	2005.75	2020.92	2029.65	2043.8	2055.88	2062.69	2074	2079.83	2090.32
88	0	372.83	619.197	717.134	798.239	951.722	1113.89	1230.27	1338.93	1498.3	1666.48	1800.03	1933.44	2095.88	2253.71	2391.8	2534.35	2681.27	2819.86	2958.89	3099.24	3225.97	3337.63	3441.01	3530.03	3599.23	3651.1	3683.27	3698.3	3715.08	3727.88	3744.84	3773.1	3800.47	3825.57	3855.99	3883.45	3903.77	3929.25	3955.9	3976.58	3998.96	4022.09	4038.57	4056.85	4079.27	4097.09	4112.16	4130.41
89	0	350.763	607.887	739.11	786.635	904.546	1062.75	1203.9	1294.7	1373.57	1486.34	1605.8	1697.39	1777.25	1890.66	2024.65	2144.72	2240.81	2345.81	2475.14	2611.28	2736.71	2848.47	2951.24	3047.98	3139.54	3222.21	3289.03	3340.75	3387.11	3428.21	3458.35	3484.83	3513.85	3536.93	3551.43	3568.99	3586.63	3600.88	3621.31	3645.49	3664.83	3681.7	3703.15	3724.52	3742.46	3760.59	3778.06	3791.24
90	0	243.764	453.941	572.42	631.145	746.458	877.629	977.344	1017.99	1068.72	1169.39	1272.77	1382.01	1532.3	1676.65	1774.68	1914.58	2094.23	2231.95	2317.86	2434.45	2544.98	2608.66	2681.86	2761.37	2810.93	2863.24	2923.1	2969.11	3024.11	3083.51	3130.2	3183.96	3240.43	3277.33	3312.64	3356.1	3384.75	3398.55	3420.32	3434.86	3441.91	3456.67	3467.58	3478.79	3494.12	3505.71	3516.12	3528.52
91	0	354.758	563.748	619.439	749.914	932.527	1078.08	1133.81	1182.64	1278.95	1373.28	1438.34	1493.72	1566.64	1648.47	1721.19	1783.9	1857.07	1939.07	2013.61	2084.75	2163.46	2236.36	2295.48	2361.95	2436.3	2501.25	2563.6	2637.1	2709.86	2774.49	2840.52	2904.39	2957.85	3013.44	3073.66	3120.83	3152.63	3190.4	3226.2	3246.26	3270.19	3301.14	3321.75	3333.72	3355	3374.13	3386.05	3402.83
92	0	390.408	584.593	655.274	767.739	868.654	925.295	933.501	1001.39	1068.07	1098.6	1198.99	1309	1383.81	1495.76	1607.43	1672.52	1774.59	1882.17	1942.02	2011.99	2080.97	2105.26	2155.84	2216.04	2245.12	2254.74	2280.51	2296.24	2305.98	2329.32	2344.72	2352.48	2371.38	2380.73	2389.51	2404.23	2408.34	2416.74	2425.13	2427.09	2433.96	2437.56	2441.17	2442.95	2446.7	2451.13	2454.82	2462.92
[truncated: 13 more columns]

## Sheet: FFT 1 gait graph
	Hz	0	0.488281	0.976562	1.46484	1.95312	2.44141	2.92969	3.41797	3.90625	4.39453	4.88281	5.37109	5.85938	6.34766	6.83594	7.32422	7.8125	8.30078	8.78906	9.27734	9.76562	10.2539	10.7422	11.2305	11.7188	12.207	12.6953	13.1836	13.6719	14.1602	14.6484	15.1367	15.625	16.1133	16.6016	17.0898	17.5781	18.0664	18.5547	19.043	19.5312	20.0195	20.5078	20.9961	21.4844	21.9727	22.4609	22.9492
VT	instability-	0	1317.97	1674.79	1934.15	2311.78	2622.3	2846.68	3035.44	3208.09	3348.93	3490.14	3623.48	3764.1	3887.6	4000.35	4112.67	4216.33	4335.84	4441.43	4536.47	4627.24	4722.65	4817.13	4901.36	4981.6	5063.4	5142.75	5227.42	5296.9	5367.41	5437.38	5508.75	5569.9	5639.52	5699.62	5759.17	5818.12	5877.65	5933.14	5989.6	6043.66	6098.23	6148.13	6195.45	6245.45	6292.93	6341.85	6387.56
	instability+	0	1340.64	1631.77	1846.3	2267.29	2494.17	2709.48	2899.47	3038.73	3163.99	3317.39	3426.2	3558.78	3677.68	3798.8	3904.04	4000.49	4092.09	4193.14	4279.47	4360.99	4454.15	4530.63	4605.09	4693.8	4767.37	4847.78	4905.88	4986.87	5049.62	5118.85	5180.79	5238.21	5295.54	5355.95	5406.05	5458.28	5511.55	5555	5608.26	5648.55	5693.17	5742.36	5781.05	5824.57	5862.74	5902.2	5939.9
ML	instability-	0	254.003	391.827	523.311	636.509	764.43	889.622	1010.76	1118.18	1223.63	1311.47	1403.71	1491.44	1583.62	1670.59	1766.39	1848.84	1929.38	2019.97	2107.95	2183.66	2257.47	2336.04	2401.5	2464.72	2526.82	2587.21	2641.53	2694.36	2745.41	2797.08	2840.96	2885.01	2926.98	2967.07	3007.92	3044.93	3080.55	3115.5	3148	3180.85	3210.32	3241.23	3269.65	3299.78	3325.07	3349.65	3374.44
	instability+	0	219.896	373.897	490.218	580.951	685.762	775.605	881.428	986.2	1059.27	1157.59	1259.31	1333.36	1422.18	1489.02	1567.81	1647.82	1722.16	1792.11	1866.58	1940.82	2003.03	2067.35	2126.85	2173.14	2226.62	2280.59	2327.02	2368.74	2405.35	2444.41	2474.42	2505.52	2535.69	2564.24	2590.66	2624.16	2644.21	2668.8	2692.41	2714.64	2738.14	2766.54	2785.86	2810.3	2831.35	2854.22	2875.18
AP	instability-	0	650.049	983.269	1352.48	1585.22	1757.24	1906.7	2055.26	2219.56	2372.81	2531.99	2661.13	2773.88	2868.34	2966.14	3076.42	3164.45	3243.25	3325.56	3396.9	3470.86	3535.71	3598.99	3656.74	3710.76	3760.86	3809.76	3860.01	3900.2	3945.49	3984.42	4024.29	4058.03	4097.14	4131.26	4164.55	4195.98	4228.01	4256.75	4286.47	4310.73	4335.94	4360.6	4384.07	4405.26	4425.9	4447.26	4467.21
	instability+	0	705.693	1037.27	1425.92	1612.11	1788.83	1968.19	2134.09	2268.68	2405.8	2544.51	2674.32	2783.69	2889.75	2978.54	3058.23	3146.27	3228.41	3290.92	3365.07	3427.06	3486.55	3547.58	3596.85	3641.1	3688.54	3721.17	3752.44	3779.64	3810.55	3837.68	3861.92	3887.22	3913.97	3934.02	3962.47	3979.36	3999.35	4018.14	4038.72	4056.46	4081.17	4097.43	4110.81	4126.96	4141.12	4158.99	4174.23
VT	contralateral instability-	0	1310.87	1694.55	1960.38	2337.65	2641.72	2888.78	3087.07	3245.04	3375.1	3523.33	3662.27	3796.79	3920.57	4029.36	4139.44	4253.73	4374.72	4483.93	4583.97	4679.91	4792.09	4882.84	4973.2	5060.19	5153.11	5235.2	5328.42	5403.67	5478.95	5554.11	5632.15	5694.57	5769.23	5830.74	5895.15	5954.77	6012.08	6069.13	6130.03	6183.7	6241.91	6291.21	6340.44	6390.54	6437.73	6490.58	6537.37
	contralateral instability+	0	1256.78	1567.44	1793.77	2200.23	2446.34	2651.76	2821.57	2954.23	3082.72	3209.82	3308.86	3455.99	3554.17	3667.69	3773.19	3881.26	3948.83	4063.44	4138.42	4223.6	4321.06	4389.98	4465.15	4557.34	4623.93	4717.44	4773.92	4855.01	4920.99	4987.6	5047.53	5101.58	5154.14	5216.67	5254.1	5306.01	5356.9	5401.23	5448.1	5491.19	5528.08	5577.98	5620.69	5659.73	5698.71	5735.67	5772.38
	bilateral instability-	0	1324.71	1656.04	1909.27	2287.23	2603.88	2806.73	2986.45	3173.04	3324.09	3458.66	3586.68	3733.09	3856.32	3972.82	4087.28	4180.85	4298.96	4401.11	4491.41	4577.27	4656.77	4754.78	4833.19	4907.04	4978.3	5055.05	5131.61	5195.6	5261.58	5326.64	5391.69	5451.63	5516.46	5575.22	5630.16	5688.47	5750.11	5804.13	5856.37	5910.8	5961.92	6012.39	6057.9	6107.8	6155.56	6200.74	6245.43
	bilateral instability+	0	1448.46	1714.49	1913.83	2353.51	2555.67	2783.69	2999.62	3147.37	3268.48	3455.69	3577.07	3690.95	3836.47	3967.37	4072.28	4153.79	4276.28	4359.9	4460.82	4537.63	4625.28	4711.47	4785	4869.25	4951.8	5015.36	5075.54	5156.4	5215.01	5287.6	5352.13	5413.86	5477.34	5535.03	5601.41	5654.06	5710.38	5752.71	5814.18	5850.88	5905.43	5953.71	5987.23	6036.51	6073.65	6116.3	6155.29
ML
	contralateral instability-	0	206.718	346.375	456.309	570.161	694.519	818.235	931.71	1037.83	1142.31	1227.52	1327.15	1422.66	1517.94	1605.11	1712.91	1795.52	1887.15	1989.98	2081.49	2152.61	2233.61	2306.19	2369.09	2429.69	2490.47	2553.12	2604.77	2655.67	2706.65	2757.21	2800.03	2843.45	2885.24	2923.74	2964.92	3004.71	3039	3076.66	3108.54	3144.85	3174.72	3205.43	3236.04	3266.96	3289.16	3315.74	3340.6
	contralateral instability+	0	181.379	331.763	448.126	544.854	672.181	779.412	889.51	975.056	1038.25	1148.89	1244.52	1315.94	1406.74	1481.98	1561.87	1644.17	1708.55	1785.18	1851.15	1925.83	1981.32	2046.8	2103.12	2142.33	2181.52	2227.42	2262.8	2303.78	2334.22	2367.3	2397.7	2420.29	2451.34	2473	2493.88	2525.36	2540.92	2562.18	2582.26	2599.9	2621.09	2645.01	2659.17	2677.64	2695.72	2713.67	2733.81
	bilateral instability-	0	298.864	434.949	586.878	699.455	830.755	957.348	1085.75	1194.41	1300.78	1391.13	1476.33	1556.7	1645.93	1732.72	1817.12	1899.42	1969.44	2048.42	2133.05	2213.12	2280.1	2364.36	2432.25	2497.96	2561.31	2619.54	2676.4	2731.06	2782.18	2834.9	2879.79	2924.44	2966.58	3008.17	3048.72	3083.09	3119.97	3152.35	3185.44	3215	3244.1	3275.19	3301.54	3330.9	3359.14	3381.81	3406.53
	bilateral instability+	0	269.418	428.069	544.336	627.362	703.223	770.71	871.036	1000.53	1086.29	1168.77	1278.32	1355.77	1442.04	1498.07	1575.46	1652.52	1739.67	1801.02	1886.41	1960.1	2030.95	2093.78	2157.35	2212.76	2284.61	2348.94	2409.58	2452.26	2496.81	2543.56	2573.05	2615.11	2644.13	2681.54	2715.08	2751.18	2777	2805.89	2834.02	2862.17	2888.63	2922.8	2948.76	2980.87	3005.74	3034.92	3056.95
AP
	contralateral instability-	0	651.849	1008.76	1380.82	1617.79	1804.78	1944.2	2086.36	2263.64	2415.87	2575.06	2697.7	2813.49	2906.5	3011.62	3118.36	3210.87	3295.99	3379.37	3448.63	3531.23	3601.95	3667.26	3728.24	3783.29	3834.58	3886.34	3942.17	3979.03	4025.18	4065.56	4108.53	4141.73	4185.13	4221.78	4256.92	4290.22	4323.52	4352.91	4386.2	4410.88	4438.89	4465.88	4491.35	4512.91	4535.6	4559.59	4579.89
	contralateral instability+	0	766.64	1119.85	1537.43	1725.7	1914.49	2082.92	2236.69	2384.07	2545.49	2669.59	2797.33	2890.94	2983.18	3063.03	3144.16	3215.28	3283.89	3337.85	3407.48	3456.39	3512.35	3563.42	3610.42	3647.95	3696.06	3728.11	3756.16	3780.42	3815.08	3840.17	3864.93	3888.2	3910.13	3928.73	3953.71	3972.01	3991.76	4007.42	4027.99	4043.06	4068.98	4085.95	4102.58	4117.68	4133.98	4151.75	4170.32
	bilateral instability-	0	648.342	959.087	1325.59	1554.32	1712.14	1871.13	2025.77	2177.74	2331.96	2491.12	2626.43	2736.31	2832.14	2923	3036.63	3120.42	3193.21	3274.51	3347.83	3413.59	3472.87	3534.21	3588.9	3641.95	3690.93	3737.12	3782.07	3825.43	3869.89	3907.43	3944.37	3978.62	4013.65	4045.39	4076.92	4106.57	4137.4	4165.51	4191.86	4215.71	4238.27	4260.71	4282.3	4303.14	4321.82	4340.68	4360.32
	bilateral instability+	0	627.334	931.084	1282.55	1466.07	1627.26	1820.68	2002.17	2120.33	2226.19	2383.69	2516.17	2645.78	2769.63	2869.9	2947.76	3057.55	3157.07	3230.58	3310.56	3389.34	3453.37	3527.22	3579.4	3632.28	3678.86	3712.26	3747.66	3778.64	3804.72	3834.48	3858.05	3885.96	3918.92	3940.82	3973.74	3988.8	4009.12	4031.94	4052.52	4073.69	4096.84	4112.2	4121.38	4138.9	4150.3	4168.29	4179.25
[truncated: 14 more columns]

## Sheet: FFT stance phase graph
	Hz	0	0.488281	0.976562	1.46484	1.95312	2.44141	2.92969	3.41797	3.90625	4.39453	4.88281	5.37109	5.85938	6.34766	6.83594	7.32422	7.8125	8.30078	8.78906	9.27734	9.76562	10.2539	10.7422	11.2305	11.7188	12.207	12.6953	13.1836	13.6719	14.1602	14.6484	15.1367	15.625	16.1133	16.6016	17.0898	17.5781	18.0664	18.5547	19.043	19.5312	20.0195	20.5078	20.9961	21.4844	21.9727	22.4609	22.9492
VT	instability-	0	1360.66	1905.99	2135.55	2472.26	2726.97	2918.83	3105.54	3292.71	3450.76	3605.97	3754.96	3892.53	4022.71	4147.72	4274.62	4383.87	4492.64	4601.19	4700.18	4792.95	4890.26	4970.68	5059.67	5142.57	5215.46	5285.95	5360.29	5430.48	5490.67	5552.99	5616.5	5675.62	5735.52	5787.7	5839.83	5893.95	5944.2	5989.69	6036.96	6083.49	6124.5	6168.14	6211.78	6251.22	6292.23	6333.8	6371.02
	instability+	0	1403.64	1866.35	2141.68	2484.59	2724.26	2910.43	3107.49	3296.98	3423.12	3583.18	3726.97	3853.75	3971.71	4101.42	4219.83	4302.14	4421.33	4526.52	4605.56	4694.1	4782.45	4862.22	4936.53	5001.8	5075.17	5158.63	5209.84	5270.57	5347.93	5398.91	5453.34	5513.62	5562.49	5612.98	5662.46	5706.09	5750.63	5794.55	5836.22	5873.44	5913.62	5949.96	5985.17	6021.31	6054.25	6087.06	6124.57
ML	instability-	0	199.133	304.852	384.288	474.75	559.725	635.526	706.487	778.003	848.638	916.021	983.842	1051.67	1116.29	1187.57	1261.39	1330.4	1400.86	1473.47	1540.78	1602.36	1664.37	1726.67	1784.87	1841.82	1894.71	1946.78	1994.39	2037.09	2081.46	2125.89	2166.08	2203.48	2240.28	2275.41	2309.22	2342.57	2374.23	2402.95	2432.39	2460.44	2485.35	2510.31	2535.33	2558.3	2579.97	2602.06	2622.4
	instability+	0	157.147	241.094	326.668	407.784	485.807	562.683	653.708	735.978	789.501	853.178	921.864	974.832	1028.54	1084.66	1149.45	1211.41	1263.34	1322.22	1391	1454.65	1504.66	1559.84	1612.59	1658.15	1704.78	1748.58	1788.97	1823.26	1860.85	1895.53	1924.42	1953	1980.21	2007.81	2035.89	2062.03	2088.43	2110.19	2128.09	2146.99	2169.63	2189	2207.57	2227.29	2244.41	2260.15	2279.13
AP	instability-	0	358.027	556.919	661.229	772.602	878.446	972.423	1067.22	1150.62	1228.94	1304.19	1381.26	1455.74	1530.5	1601.98	1683.91	1766.72	1843.75	1915.64	1988.22	2060.92	2125.6	2185.54	2242.78	2297.43	2346.93	2393.72	2437.47	2480.98	2522.34	2562.33	2598.95	2635.1	2670.93	2702.96	2734.25	2765.14	2792.08	2818.03	2844.29	2867.49	2888.65	2909.4	2928.81	2946.85	2963.28	2979.71	2996.13
	instability+	0	416.006	621.808	731.808	854.056	982.216	1094.19	1196.37	1284.35	1370.34	1456.9	1545.54	1633.18	1713.66	1796.82	1867.25	1944.24	2030.67	2103.4	2175.53	2239.86	2303.28	2362.67	2415.75	2468.35	2516.79	2555.99	2590.65	2621.18	2651.61	2680.95	2709.2	2737.55	2763.82	2786.97	2811.32	2834	2854.1	2872.29	2892.55	2909.41	2925.51	2941	2958.67	2972.66	2987.61	3004.18	3016.68
VT	contralateral instability-	0	1391.43	1907.14	2154	2505.05	2750.21	2945.32	3135.68	3330.96	3476.7	3644.23	3791.98	3922.15	4059.79	4189.72	4313.98	4422.69	4542.47	4653.59	4750.25	4843.25	4951.78	5031.98	5120.17	5204.35	5284.52	5355.11	5431.74	5502.37	5569.04	5633.25	5697.01	5753.83	5821.18	5873.69	5922.43	5981.1	6031.01	6074.91	6123.38	6169.69	6210.02	6255.34	6297.9	6339.55	6380.13	6422.59	6460.15
	contralateral instability+	0	1390.08	1813.71	2124.79	2429.42	2666.21	2863.95	3049.27	3196.93	3327.44	3497.89	3596.85	3728.67	3855.69	3960.87	4073.52	4154.7	4273.05	4365.41	4440.01	4533.74	4614.28	4689.29	4767.62	4826.82	4892.32	4980.65	5031.91	5084.82	5164.14	5214.91	5268.06	5325.92	5377.17	5431.75	5477.67	5523.02	5569.45	5615.74	5655.81	5693.96	5734.74	5769.53	5811.24	5839.66	5869.77	5906.53	5939.42
	bilateral instability-	0	1331.47	1904.9	2118.06	2441.15	2704.92	2893.7	3076.95	3256.42	3426.15	3569.68	3719.85	3864.42	3987.53	4107.87	4237.29	4347.05	4445.37	4551.47	4652.68	4745.23	4831.88	4912.53	5002.28	5083.95	5149.94	5220.33	5292.51	5362.28	5416.31	5476.85	5540.11	5601.41	5654.24	5706.13	5761.47	5811.27	5861.85	5908.85	5954.98	6001.72	6043.38	6085.42	6130.08	6167.43	6208.83	6249.56	6286.46
	bilateral instability+	0	1421.08	1934.02	2163.39	2555.53	2798.89	2970.2	3182.34	3425.62	3546.15	3692.84	3894.27	4014.57	4120.88	4282.13	4407.94	4491.72	4611.99	4733.66	4818.42	4900.28	4998.68	5084.57	5153.69	5226.79	5310.26	5387.45	5438.59	5509.39	5584.23	5635.49	5691.54	5754.95	5800.76	5845.98	5900.06	5941.46	5983.58	6024.44	6068.16	6104.21	6143.6	6181.94	6208.78	6254.87	6291.43	6319.16	6362.62
ML	contralateral instability-	0	168.858	252.212	334.37	421.192	498.964	574.216	636.916	707.922	777.574	842.056	911.588	983.508	1049.57	1122.9	1203.31	1279.43	1355.4	1432.53	1505.65	1574.39	1639.86	1703.78	1762.51	1820.87	1873.77	1921.77	1966.59	2007.82	2051.1	2093.38	2130.47	2164.97	2199.24	2231.7	2263.72	2295.12	2324.65	2351.61	2379.78	2407.44	2430.58	2453.71	2477.83	2499.81	2520.19	2542.23	2561.3
	contralateral instability+	0	124.446	199.749	301.217	388.487	477.206	574.992	683.033	771.4	837.479	917.721	982.461	1027.44	1087.02	1143.58	1205.85	1267.59	1320.54	1371.35	1432.26	1494.35	1540.54	1595	1651.43	1694.87	1737.94	1782.61	1826.13	1855.79	1894.35	1931.23	1958.64	1990.01	2016.56	2041.26	2071.02	2098.22	2123.38	2142.39	2158.9	2174.45	2195.21	2212.98	2229.62	2247.16	2260.6	2276.15	2295.84
	bilateral instability-	0	227.855	354.792	431.645	525.563	617.37	693.691	772.491	844.49	916.059	986.193	1052.39	1116.33	1179.6	1248.92	1316.49	1378.76	1443.99	1512.31	1574.1	1628.89	1687.62	1748.39	1806.07	1861.7	1914.57	1970.5	2020.76	2064.85	2110.26	2156.74	2199.88	2240.02	2279.21	2316.87	2352.39	2387.58	2421.27	2451.66	2482.31	2510.73	2537.3	2564.01	2589.89	2613.8	2636.68	2658.83	2680.37
	bilateral instability+	0	199.191	294.251	359.391	432.594	496.866	546.858	616.005	690.435	727.815	770.195	843.955	907.191	953.352	1008.91	1076.94	1139.18	1189.81	1259.06	1337.94	1403.62	1458.53	1514.63	1562.66	1610.93	1662.13	1704.84	1741.2	1781.44	1817.78	1849.64	1880.43	1905.41	1933.49	1964.8	1990.73	2015.51	2043.51	2068.8	2088.48	2111.67	2136.74	2158.15	2179.23	2201.74	2223.59	2239.57	2257.65
AP	contralateral instability-	0	367.115	562.668	667.427	785.188	895.955	993.021	1095.16	1180.76	1260.97	1342.32	1427.51	1503.62	1581.22	1662.62	1748.37	1829.37	1911.82	1987.43	2062.39	2136.4	2201.43	2262.48	2321.7	2375.92	2424.52	2472.9	2519.96	2564.4	2607.49	2652.49	2691.93	2731.85	2772.13	2807.51	2840.28	2873.22	2903.7	2930.56	2956.95	2980.7	3003.56	3024.5	3042.76	3060.5	3077.27	3092.32	3107.03
	contralateral instability+	0	460.524	677.649	798.346	942.408	1082.9	1193.74	1314.02	1416.71	1510.72	1593.8	1677.78	1772.3	1847.48	1918.5	1977.1	2045.35	2123.19	2183.44	2249.38	2297.24	2347.29	2402.34	2447.21	2490.6	2532.13	2565.9	2596.19	2621.44	2648.3	2673.36	2699.32	2725.5	2747.5	2768.33	2791.95	2812.2	2833.51	2852.02	2873.43	2891.99	2909.59	2925.98	2947.09	2962.53	2978.55	2998.01	3011.89
	bilateral instability-	0	349.405	551.464	655.349	760.661	861.834	952.882	1040.72	1122.02	1198.55	1268.01	1337.38	1410.32	1482.38	1544.45	1622.76	1707.28	1779.16	1847.54	1917.85	1989.3	2053.67	2112.55	2167.91	2222.96	2273.32	2318.59	2359.22	2401.84	2441.54	2476.8	2510.73	2543.31	2574.92	2603.77	2633.66	2662.6	2686.19	2711.28	2737.4	2760.09	2779.63	2800.21	2820.7	2839.02	2855.14	2872.87	2890.91
	bilateral instability+	0	358.77	550.013	646.26	740.46	852.763	966.191	1045.12	1114.17	1189.86	1280.89	1375.52	1454.31	1541.61	1640.38	1726	1814.24	1911.71	2000.5	2080.59	2166.1	2246.7	2311.66	2375.29	2439.75	2497.07	2543.25	2583.52	2620.85	2655.87	2690.7	2721.91	2753.04	2784.81	2810.93	2836.23	2862.03	2880.58	2898.34	2917.13	2931.82	2945.99	2960.31	2973.56	2985.69	2999.26	3012.12	3022.85
[truncated: 14 more columns]
